# Supplementary material for: Acute environmental temperature variation affects brain protein expression, anxiety and explorative behaviour in adult zebrafish
Source: Sci Rep. 2021 Jan 28;11:2521. doi: 10.1038/s41598-021-81804-5 (PMC7843641; doi:10.1038/s41598-021-81804-5)
Supplement: Supplementary file 2 — Supplementary Tables S8–S16. [file 41598_2021_81804_MOESM2_ESM.xlsx]

## Sheet: Table S8
ACUTE 18°vs26°_DECREASED or NOT EXPRESSED at 18 °C
Welch's T-test Difference LFQ	Protein IDs	Majority protein IDs	Protein names	Gene names
only	A0A0R4IDD1;F6NTZ9;X1WH59;F1QZN3;F1R8N2	A0A0R4IDD1;F6NTZ9;X1WH59;F1QZN3;F1R8N2	Alpha-2-macroglobulin-like	a2ml
only	Q5SPA4;Q5SPA3	Q5SPA4;Q5SPA3	Acetyl-CoA acetyltransferase 2 (Fragment)	acat2
0.635725	F1RAV6;A0A2R8QGR5;B0R0H9;F1QFN9;B0R0I0;F1QQ73	F1RAV6;A0A2R8QGR5;B0R0H9;F1QFN9;B0R0I0;F1QQ73	Apoptotic chromatin condensation inducer 1a	acin1a
0.416905	B0S5C4;Q1LVA8	B0S5C4;Q1LVA8	Acyl-CoA synthetase long chain family member 3b	acsl3b
only	A5WV16	A5WV16	Acyl-CoA synthetase long chain family member 4b	acsl4b
only	A5PMG4	A5PMG4	Adenosylhomocysteinase (EC 3.3.1.1)	ahcyl1 CH211-199O1.3-001
only	A2BGE4;F1RBU6;F1RBU0;A2BGE5	A2BGE4;F1RBU6;F1RBU0;A2BGE5	Apoptosis-inducing factor, mitochondrion-associated 1 (Fragment)	aifm1 pdcd8
only	F1QML8;A0A0H2UKW6;R4GEN9;A0A0H2UKS3;R4GEY4	F1QML8;A0A0H2UKW6;R4GEN9;A0A0H2UKS3	A kinase (PRKA) anchor protein 8-like (Fragment)	akap8l
0.591587	F1QC70;A0A2R8QMC2;Q4KMC8	F1QC70;A0A2R8QMC2;Q4KMC8	Fructose-bisphosphate aldolase (EC 4.1.2.13)	aldoca
1.05927	A0A1D5NS30	A0A1D5NS30	Alpha-kinase 3b	alpk3b
1.32318	A0A0R4IN28;F1QYU5;A0A2R8PYS3;A0A2R8Q894;A0A2R8PY77;F1QV17;A0A2R8Q5E4;A0A2R8RHX4;A0A2R8QT49;A0A2R8RK64;E7F0U4;A0A2R8RQY1	A0A0R4IN28;F1QYU5;A0A2R8PYS3;A0A2R8Q894;A0A2R8PY77;F1QV17;A0A2R8Q5E4;A0A2R8RHX4;A0A2R8QT49;A0A2R8RK64;E7F0U4;A0A2R8RQY1	Ankyrin 1, erythrocytic a	ank1a si:ch211-173b16.3
only	F1Q4N7	F1Q4N7	Acidic (leucine-rich) nuclear phosphoprotein 32 family, member B	anp32b
only	A8E7L1;A8E7L0	A8E7L1;A8E7L0	Annexin	anxa13l
only	X1WFD2	X1WFD2	Adaptor-related protein complex 2 subunit alpha 1 (Fragment)	ap2a1
only	X1WHT2;X1WC51	X1WHT2	Adaptor-related protein complex 2 subunit alpha 1 (Fragment)	ap2a1
only	E9QIJ3;Q6DGS0	E9QIJ3;Q6DGS0	Adaptor-related protein complex 3 subunit sigma 2	ap3s2
only	A0A0R4IUM3;A0A2R9YJM9	A0A0R4IUM3;A0A2R9YJM9	Amyloid beta (A4) precursor protein-binding, family A, member 1a	apba1a
0.793742	A5WUQ7;A0A286YBH9	A5WUQ7;A0A286YBH9	Apolipoprotein Bb, tandem duplicate 2	apobb.2 si:dkeyp-88f5.1
only	B0S8J8	B0S8J8	Rho GTPase-activating protein 15	arhgap15
only	F1Q7X1	F1Q7X1	Rho guanine nucleotide exchange factor (GEF) 38 (Fragment)	arhgef38
only	F8W2P1;F1RBH2;Q6NZW8	F8W2P1;F1RBH2;Q6NZW8	ADP-ribosylation factor-like 8A	arl8a si:ch1073-204j4.2
only	Q6ZM62	Q6ZM62	Actin-related protein 2/3 complex subunit 3	arpc3
0.204226	B0R068;A0A0R4IJ10	B0R068;A0A0R4IJ10	Sodium/potassium-transporting ATPase subunit alpha (EC 3.6.3.-)	atp1a1b
0.201129	Q6P271	Q6P271	Sodium/potassium-transporting ATPase subunit alpha (EC 3.6.3.-)	atp1a3a atp1a3b CH211-270K23.1-001
0.850583	A2ARG7	A2ARG7	ATP synthase membrane subunit eb	atp5meb atp5ib
0.68224	Q7ZVX8	Q7ZVX8	ATPase H+-transporting V1 subunit D (ATPase, H+ transporting, V1 subunit D)	atp6v1d
1.05904	H0WF44;Q04475	H0WF44;Q04475	Beta-2-microglobulin	b2m
only	Q6P026	Q6P026	Barrier-to-autointegration factor	banf1 baf zgc:77767
only	A0A140LGP1	A0A140LGP1	Bassoon (presynaptic cytomatrix protein) b (Fragment)	bsnb
only	F1R1T3;Q5TZF1	F1R1T3;Q5TZF1	Voltage-dependent L-type calcium channel subunit alpha	cacna1c
0.485694	E9QCW1	E9QCW1	Calcium channel, voltage-dependent, gamma subunit 8b	cacng8b
only	F1QHI0;F6NI44	F1QHI0;F6NI44	Capping protein regulator and myosin 1 linker 2	carmil2 rltpr
only	A0A0R4ITL4;A0A0R4INN0;A0A0R4IIB1;A0A0R4IPQ8	A0A0R4ITL4;A0A0R4INN0;A0A0R4IIB1;A0A0R4IPQ8	Complement factor H (Fragment)	cfh
0.807303	Q6PGY7	Q6PGY7	CDGSH iron sulfur domain 1 (Zgc:63561)	cisd1 si:dkey-18n13.4 zgc:63561
0.637538	F1QGK4	F1QGK4	Contactin-associated protein-like 3 (Fragment)	cntnap3 si:ch211-122m3.1
only	E9QH60	E9QH60	Collagen, type XIV, alpha 1a (Fragment)	col14a1a col14a1
0.669607	A0A2R8QSI1;F6PBL6	A0A2R8QSI1;F6PBL6	COP9 constitutive photomorphogenic homolog subunit 7A	cops7a
only	B0R0D7	B0R0D7	Coronin-1C-A	coro1ca
only	Q7SXI1	Q7SXI1	Cox7a2l protein (Cytochrome c oxidase subunit 7A2-like) (Cytochrome c oxidase subunit VIIa polypeptide 2 like)	cox7a2l cox7a3
only	F1R306;A0A286Y804	F1R306;A0A286Y804	Catenin (cadherin-associated protein), delta 2a (Fragment)	ctnnd2a
only	Q6NY41	Q6NY41	Cytochrome b5 type B	cyb5b
only	A0A0R4IFC5;Q6DGA7	A0A0R4IFC5;Q6DGA7	Cytochrome b-245 chaperone 1 homolog	cybc1
only	A0A0R4IJC6;F1R222;A0A0R4IT69	A0A0R4IJC6;F1R222;A0A0R4IT69	Dynactin 4 (Fragment)	dctn4
only	A0A0G2KCW6	A0A0G2KCW6	Damage-specific DNA-binding protein 1	ddb1
only	E7FGS8;E9QBH9;A0A2R8Q6Y8;A0A2R8QBQ8;A0A2R8RL41;A0A2R8QCS6;A0A2R8QMF4	E7FGS8;E9QBH9;A0A2R8Q6Y8;A0A2R8QBQ8;A0A2R8RL41	Dynein, axonemal, heavy chain 12	dnah12
only	Q5SPD1;Q5SPC9	Q5SPD1;Q5SPC9	Elongation factor-1, delta, b (Eukaryotic translation elongation factor 1 delta b (guanine nucleotide exchange protein))	eef1db si:dkey-235d18.4
only	F1RDZ9	F1RDZ9	Enhancer of polycomb homolog	epc2
0.188616	Q24JW4	Q24JW4	Flj13639 (Flj13639 protein)	flj13639
3.40701	A8KBX3	A8KBX3	Fructosamine 3 kinase-related protein (MGC174333 protein)	fn3krp MGC174333
0.337731	Q6P2A9;A0A2R8RQC2	Q6P2A9;A0A2R8RQC2	Far upstream element (FUSE)-binding protein 1	fubp1
only	Q6DG93	Q6DG93	Gap43 protein (Growth-associated protein 43)	gap43
only	E7FFJ7	E7FFJ7	Uncharacterized protein	ggt5b
0.723648	O57474;U3JAS3	O57474	Gap junction alpha-1 protein (Connexin-43) (Cx43) (Short fin protein)	gja1 cx43 shf sof
only	Q6PBY0	Q6PBY0	Guanine nucleotide-binding protein subunit beta-5b	gnb5b
only	Q15KE4;A0A0R4ILA3	Q15KE4;A0A0R4ILA3	Guanine nucleotide-binding protein subunit gamma	gng2
only	Q68EH0;A0A2R8RZF5	Q68EH0;A0A2R8RZF5	G1 to S phase transition 1 (Zgc:91975) (Zgc:91975 protein)	gspt1 zgc:91975
only	F1QQC7;A0A2R8Q6Z0;A0A2R8Q562;A0A2R8QCN9;A0A2R8RIH7;A0A2R8QHM5;U3JAG6	F1QQC7;A0A2R8Q6Z0;A0A2R8Q562;A0A2R8QCN9;A0A2R8RIH7;A0A2R8QHM5;U3JAG6	Guanylate cyclase (EC 4.6.1.2)	gucy2c si:ch211-163m16.1
only	Q3B732	Q3B732	High mobility group nucleosomal-binding domain 2 (Zgc:123210 protein)	hmgn2 zgc:123210
only	E7F3J2	E7F3J2	Heterogeneous nuclear ribonucleoprotein Ua	hnrnpua
0.168139	Q6P3L3	Q6P3L3	Heat shock protein 5 (Immunoglobulin binding protein)	hspa5
1.01632	Q6PFS4	Q6PFS4	MICOS complex subunit MIC60 (Mitofilin)	immt
only	Q503S9	Q503S9	Inositol-1-monophosphatase (EC 3.1.3.25)	impa2 zgc:110201
only	A0A0R4IWP4	A0A0R4IWP4	Inositol polyphosphate-5-phosphatase Ka	inpp5ka
only	A0JME6	A0JME6	Isochorismatase domain-containing protein 2	isoc2 zgc:109735
only	A0A0R4IHI9;F6P9Q3;A0A2R8QH07;A0A2R8QPB7;A0A2R8QIR8;A0A0R4IDM2;A0A2R8QIC1;F1QE63;A0A2R8RPZ5	A0A0R4IHI9;F6P9Q3;A0A2R8QH07;A0A2R8QPB7;A0A2R8QIR8;A0A0R4IDM2;A0A2R8QIC1;F1QE63;A0A2R8RPZ5	Lysine (K)-specific demethylase 2Bb	kdm2bb
only	A0A286Y9Q1;A0A0G2KR99	A0A286Y9Q1;A0A0G2KR99	Lysine (K)-specific demethylase 5A	kdm5a
only	Q1LVF0	Q1LVF0	Laminin subunit gamma-1	lamc1
0.673233	F1QX26;Q7T119	F1QX26	Galectin	lgals9l1
only	A0A2R8QDE5;E7F7X0	A0A2R8QDE5;E7F7X0	Leiomodin-3	lmod3
0.755202	A0A0R4ICI1	A0A0R4ICI1	Mitogen-activated protein kinase kinase kinase kinase 4	map4k4 si:zfos-433a6.1
only	A0A2R8QLB3;F1QEY2;A8KBL7	A0A2R8QLB3;F1QEY2;A8KBL7	Methyltransferase-like protein 2-A	mettl2a
only	Q0P405	Q0P405	MICOS complex subunit MIC10	micos10 minos1 zgc:153623
0.306186	F1RBY0	F1RBY0	MINDY lysine 48 deubiquitinase 2	mindy2 fam63b si:busm1-199m19.4
only	A0A2U3TVM3;A0A2R8QPW3;B0S6R1;T1ECV5	A0A2U3TVM3;A0A2R8QPW3;B0S6R1;T1ECV5	Nck-associated protein 1	nckap1
only	F1QPX0;A0A2R8QGW8	F1QPX0;A0A2R8QGW8	Neuron-derived neurotrophic factor	ndnf
3.00009	A6XCT1;A0A0R4ICQ1	A6XCT1;A0A0R4ICQ1	NDRG family member 4 (Ndrg4)	ndrg4
only	F1QQ42	F1QQ42	NADH:ubiquinone oxidoreductase subunit A1	ndufa1
0.50894	Q4VBI5	Q4VBI5	NADH dehydrogenase [ubiquinone] 1 alpha subcomplex subunit 2	ndufa2 zgc:112340
0.800642	Q6P5L5	Q6P5L5	NADH dehydrogenase [ubiquinone] 1 beta subcomplex subunit 8, mitochondrial (Complex I-ASHI) (NADH-ubiquinone oxidoreductase ASHI subunit)	ndufb8
0.624283	Q1LWG2;I3ISK7	Q1LWG2	NADH dehydrogenase [ubiquinone] iron-sulfur protein 6, mitochondrial	ndufs6
0.420516	B0S553	B0S553	Neurofilament, medium polypeptide (Neurofilament, medium polypeptide b)	nefmb nefm DKEY-222N6.1-001
only	F1QX74	F1QX74	Neuroligin 2b	nlgn2b
only	E7F744	E7F744	Neuronal pentraxin receptor a (Fragment)	nptxra
only	Q7T3C6	Q7T3C6	Cleavage and polyadenylation specificity factor subunit 5 (Nudix hydrolase 21)	nudt21 cpsf5
only	A0A0R4IAP2;Q7ZVK5;Q504B8;A8WHQ0;A8WHQ1	A0A0R4IAP2;Q7ZVK5;Q504B8;A8WHQ0;A8WHQ1	Poly(rC)-binding protein 2	pcbp2
only	E9QIE6;B6VCA1	E9QIE6;B6VCA1	Proprotein convertase subtilisin/kexin type 1	pcsk1
only	A8E7S2	A8E7S2	Proenkephalin a	penka
only	F1QWT8;Q0P453	F1QWT8;Q0P453	Peroxisomal biogenesis factor 11 beta (Fragment)	pex11b
only	Q1JPY6	Q1JPY6	Prefoldin subunit 2	pfdn2
only	F1R9D7	F1R9D7	Phosphatase and actin regulator	phactr1
only	Q6PC13	Q6PC13	Prohibitin 2 (Prohibitin 2a)	phb2a phb2
only	F6P2R0	F6P2R0	Polyhomeotic homolog 2b (Drosophila)	phc2b
only	E9QHY3;Q6YMR2	E9QHY3;Q6YMR2	PHD finger protein 5A	phf5a
only	A0A0R4IJ71;E7F4T0;E9QCV2;A0A2R8QR17	A0A0R4IJ71;E7F4T0;E9QCV2;A0A2R8QR17	Plectin b	plecb
only	F1QT45	F1QT45	Pinin, desmosome-associated protein	pnn
only	Q568H8	Q568H8	DNA-directed RNA polymerases I, II, and III subunit RPABC3	polr2h zgc:110289
0.753569	X1WCJ5;A0A2R8Q4I6;E7F905	X1WCJ5	Protein tyrosine phosphatase, receptor type, f polypeptide (PTPRF),-interacting protein (liprin), alpha 3	ppfia3
only	A0A0R4IDB2;F1QJE5	A0A0R4IDB2;F1QJE5	Protein phosphatase, Mg2+/Mn2+-dependent, 1G	ppm1g
only	A0A0R4IZT6	A0A0R4IZT6	Serine/threonine-protein phosphatase (EC 3.1.3.16)	ppp1cc
only	A0A2R8QMW2;Q7SY24;A0A2R8RKD1;Q7T2C5	A0A2R8QMW2;Q7SY24;A0A2R8RKD1;Q7T2C5	Protein kinase C (EC 2.7.11.13)	prkcbb
only	Q4V918	Q4V918	Proteasome subunit alpha type (EC 3.4.25.1)	psma3 zgc:114044
only	A0A0R4IIZ4;A3KPJ4	A0A0R4IIZ4;A3KPJ4	Protein tyrosine phosphatase, receptor type, N polypeptide 2	ptprn2
only	A0A2R8Q062;A0A0R4IX73;A0A2R8RWY4;A2CEA7	A0A2R8Q062;A0A0R4IX73;A0A2R8RWY4;A2CEA7	Ras protein-specific guanine nucleotide-releasing factor 2b	rasgrf2b
only	A0A171EBK3;Q7ZWA3;A0A140LGV6	A0A171EBK3;Q7ZWA3;A0A140LGV6	RNA-binding motif protein, X chromosome (Fragment)	rbmx
only	F1QQN6;E7F226	F1QQN6;E7F226	Arginine-glutamic acid dipeptide (RE) repeats a (Fragment)	rerea
only	B8A5C2	B8A5C2	Raftlin family member 2	rftn2
0.567905	Q2VT45;A0A2R8RU29	Q2VT45;A0A2R8RU29	Relaxin 3a (Relaxin family locus C type 2)	rln3a RFLC2 rln3
only	E9QF69;F1QN76;Q6DGL0	E9QF69;F1QN76;Q6DGL0	Ribosomal protein L18	rpl18
0.560434	Q7ZWJ4	Q7ZWJ4	60S ribosomal protein L18a	rpl18a zgc:56546
only	F1QG80	F1QG80	Ribosomal protein L22	rpl22
only	Q6Q420	Q6Q420	Ribosomal protein S15a	rps15a
only	Q6PBT1	Q6PBT1	40S ribosomal protein S27	rps27.2 zgc:73262
0.545547	Q6Q419	Q6Q419	Ribosomal protein S29	rps29
only	A0A0G2KQB9;A0A2R8PWZ0;A0A2R8Q4H1;A0A2R8QS07	A0A0G2KQB9;A0A2R8PWZ0;A0A2R8Q4H1;A0A2R8QS07	Ryanodine receptor 2	ryr2a
2.31817	Q06W30;Q06W28	Q06W30;Q06W28	Sodium channel, voltage-gated, type II, beta (Voltage-gated sodium channel beta 2 subunit splice variant B)	scn2b SCN2B
only	Q5TYS5	Q5TYS5	Secernin-2	scrn2 si:ch211-184m19.2
only	Q7SZE5	Q7SZE5	Protein transport protein Sec23A (SEC23-related protein A)	sec23a
only	A0A2R8PX79;A0A2R8QRA3	A0A2R8PX79;A0A2R8QRA3	Small G protein-signaling modulator 1b	sgsm1b
0.9345	A0A0R4IPI1	A0A0R4IPI1	Si:ch1073-469d17.2	si:ch1073-469d17.2
0.511978	R4GE02;A7MBY4;F1QMJ9	R4GE02	Si:ch211-113a14.11	si:ch211-113a14.11
1.08191	A0A0R4IQ52	A0A0R4IQ52	Si:ch211-132g1.3	si:ch211-132g1.3
1.21291	R4GEZ2;R4GDT8	R4GEZ2;R4GDT8	Si:ch211-132g1.3	si:ch211-132g1.3
0.640644	A0A0R4IYH0	A0A0R4IYH0	Si:ch211-196p9.1	si:ch211-196p9.1
1.44845	A0A286Y9N9;H0WEA3	A0A286Y9N9	Si:ch211-214j24.9	si:ch211-214j24.9
only	E7F290;A0A0R4IRN5;A0A0R4IJB0	E7F290;A0A0R4IRN5;A0A0R4IJB0	Si:ch211-222l21.1	si:ch211-222l21.1
only	F1R3C8;A0A2R8Q971	F1R3C8;A0A2R8Q971	Si:ch211-246e12.3 (Fragment)	si:ch211-246e12.3
only	A0A2R8RT00;A0A0R4IP87	A0A2R8RT00;A0A0R4IP87	Si:ch211-255f4.7	si:ch211-255f4.7
only	A3KPI6	A3KPI6	Si:ch211-288g17.3	si:ch211-288g17.3
only	E7F6D0	E7F6D0	Si:ch73-22o12.1	si:ch73-22o12.1
only	X1WC76;Q4QRF4;A0A140LG23;A8KBJ5	X1WC76;Q4QRF4;A0A140LG23;A8KBJ5	Si:dkey-108k21.24 (Fragment)	si:dkey-108k21.24
only	E7F5N8	E7F5N8	Si:dkey-217l24.1	si:dkey-217l24.1
only	X1WHF1;R4GE15;Q05AK8;G1K2V1;F1R4A4;F1QAU0;B3DJF8;A0A140LG54;X1WH60;X1WG17;X1WC20;Q5BJA5;Q6PC60;X1WDH8	X1WHF1;R4GE15;Q05AK8;G1K2V1;F1R4A4;F1QAU0;B3DJF8;A0A140LG54;X1WH60;X1WG17;X1WC20;Q5BJA5;Q6PC60;X1WDH8	Histone H2B	si:dkey-261m9.6
only	A0A140LG11	A0A140LG11	Si:dkey-56m19.5	si:dkey-56m19.5
only	A0A0R4IFX9;A0A286Y8B4;A0A2R8RMV2;A0A2R8Q9J0	A0A0R4IFX9;A0A286Y8B4;A0A2R8RMV2;A0A2R8Q9J0	Anion exchange protein	slc4a10a
only	A0A140LG64	A0A140LG64	Transporter (Fragment)	slc6a11b
only	F1QBQ8	F1QBQ8	Sarcolemma-associated protein b	slmapb
0.375492	Q5TZ66;U3JAS0	Q5TZ66;U3JAS0	Synaptosomal-associated protein 25-A (SNAP-25A) (Synaptosome-associated protein 25.1) (SNAP-25.1)	snap25a Snap snap25.1 si:dkeyp-8f4.6
only	E9QCA0;F1Q5X0	E9QCA0;F1Q5X0	Synaptosomal-associated protein 29 (Fragment)	snap29
only	B0S7S4;Q3B7E7	B0S7S4;Q3B7E7	Sorting nexin 3	snx3
0.381454	A0A2R8Q4W3;A0A0R4IEM8;Q7SXP4;A0A2R8Q2W1;E9QGF8;E9QIC5	A0A2R8Q4W3;A0A0R4IEM8;Q7SXP4;A0A2R8Q2W1;E9QGF8;E9QIC5	Serine/arginine-rich-splicing factor 1A	srsf1a
only	Q6NYA0	Q6NYA0	Serine/arginine-rich splicing factor 1B (Splicing factor, arginine/serine-rich 1) (Splicing factor, arginine/serine-rich 1B)	srsf1b sfrs1 sfrs1b zgc:111894 zgc:65898 zgc:76897
1.05349	Q568Q7	Q568Q7	Stathmin	stmn1b
0.718424	O93423;A0A2R8Q993;F1QCQ7;A0A2R8RTR5;A0A2R8QIZ7;A0A2R8QD47;A0A0R4IGK4;F1R5A4;E9QIN9;A5PLE0	O93423;A0A2R8Q993;F1QCQ7;A0A2R8RTR5;A0A2R8QIZ7;A0A2R8QD47;A0A0R4IGK4;F1R5A4;E9QIN9	Stomatin	stom
only	Q6DGP6	Q6DGP6	SUB1 homolog (S. cerevisiae) (SUB1 homolog, transcriptional regulator b)	sub1b sub1
only	A5A4L9	A5A4L9	FACT complex large subunit (SPT16 homolog, facilitates chromatin-remodeling subunit) (Suppressor of Ty 16 homolog)	supt16h
only	Q1LWB0	Q1LWB0	Tax1-binding protein 1 homolog A	tax1bp1a si:ch211-204j16.2
only	A0A2R8QFG4;A0A2R8QFZ9;A0A2R8RKG9;A0A2R8PYK5;E7FCR8	A0A2R8QFG4;A0A2R8QFZ9;A0A2R8RKG9;A0A2R8PYK5;E7FCR8	TBC1 domain family, member 24	tbc1d24
only	F1QFR0	F1QFR0	Thyroglobulin (Fragment)	tg
only	A0A0R4IT78;A7MBS7	A0A0R4IT78;A7MBS7	Thrombospondin type-1 domain-containing protein 7A	thsd7aa
only	E7FC78;Q9W762	E7FC78;Q9W762	Mitochondrial import inner membrane translocase subunit Tim9	timm9
only	A0A2R8RPU1;B8JIL3	A0A2R8RPU1;B8JIL3	Toll-like receptor 3	tlr3
only	A7E2K1;A0A2R8RQ88;A0A2R8QH41	A7E2K1;A0A2R8RQ88;A0A2R8QH41	Tropomyosin 1 (alpha) (Zgc:171719 protein)	tpm1 zgc:171719
only	A0A1D5NSA5	A0A1D5NSA5	Tropomyosin alpha-1 chain (Fragment)	tpma
only	Q5RI09	Q5RI09	Translocated promoter region b, nuclear basket protein	tprb
only	F1R184	F1R184	Thioredoxin domain-containing 5	txndc5
only	A5PMY3	A5PMY3	UBAP1-MVB12-associated (UMA) domain-containing 1	umad1 si:dkey-119m17.2
0.270441	A7MCR1	A7MCR1	Cytochrome b-c1 complex subunit Rieske, mitochondrial (EC 1.10.2.2)	uqcrfs1
only	A0A0R4IVE2;A0A2R8PWQ0;A0A2R8Q9M8	A0A0R4IVE2;A0A2R8PWQ0;A0A2R8Q9M8	Ubiquitin-specific peptidase 10	usp10
only	A0A0R4ITZ2;Q66L58	A0A0R4ITZ2;Q66L58	Protein VAC14 homolog	vac14
only	B0V210	B0V210	Vang-like protein	vangl1
0.39842	Q6P2B0	Q6P2B0	VAMP (vesicle-associated membrane protein)-associated protein B and C (Vapb protein) (Vesicle-associated membrane protein, associated protein B and C)	vapb
only	Q5RGA8;F6P6X1	Q5RGA8;F6P6X1	YLP motif-containing 1	ylpm1 si:ch211-59d15.5
only	Q802Z0	Q802Z0	YTH N(6)-methyladenosine RNA-binding protein 1 (YTH domain family, member 1)	ythdf1
only	E7FCF7;F6NXU9	E7FCF7;F6NXU9	Zinc finger homeobox 4	zfhx4
0.839382	Q5TYR6;Q5TYR5;R4GE66	Q5TYR6;Q5TYR5	Zgc:101840	zgc:101840
only	A0A0R4IZN4	A0A0R4IZN4	Zgc:109744	zgc:109744
0.59291	B3DIW6	B3DIW6	Zgc:194578 (Zgc:194578 protein)	zgc:194578
0.3961	Q7SZP4;F1QK59;A0A2R8PYZ9;CON__P07744;CON__Q7RTS7;B3DI58;CON__Q32MB2;CON__P50446;CON__P48668;CON__P04259;CON__P02538;CON__P13647;CON__Q01546;CON__Q3TTY5;A9JRG7;A0A0R4IIU9	Q7SZP4	Zgc:65851	zgc:65851
only	E7F1Q7	E7F1Q7	Zinc finger Ran-binding domain-containing protein 2	zranb2
0.481423	A0A2R8QLS8;A0A2R8RW72;F1QJT6;Q7ZW47	A0A2R8QLS8;A0A2R8RW72;F1QJT6;Q7ZW47	Uncharacterized protein
0.692802	A0A0G2L559	A0A0G2L559	Uncharacterized protein
only	A0A2R8Q8P7;A0A0R4IHJ1	A0A2R8Q8P7;A0A0R4IHJ1	Uncharacterized protein
only	A0A286YAW8	A0A286YAW8	Uncharacterized protein

## Sheet: Table S9
ACUTE 18°vs26°_INCREASED or ONLY EXPRESSED at 18°C
Welch's T-test Difference LFQ	Protein IDs	Majority protein IDs	Protein names	Gene names
only	Q9DDE3	Q9DDE3	Acetylcholinesterase (AChE) (EC 3.1.1.7)	ache
-0.186441	F8W4M7;A0A2R8RID5	F8W4M7;A0A2R8RID5	Aconitate hydratase, mitochondrial (Aconitase) (EC 4.2.1.-) (Fragment)	aco2
only	F1QH99;A0A0R4IBG2	F1QH99;A0A0R4IBG2	Acid phosphatase 1	acp1
-0.70194	E7F351	E7F351	Acyl-CoA synthetase long chain family member 2	acsl2
-0.427383	A0A2R8QDC7;Q7SYE2;H9GX78;A0A2R8Q5Z6;D1GJ56;E9QFR8;A0A2R8QBL5;E9QCQ2;A5PLJ3;F1QER4	A0A2R8QDC7;Q7SYE2;H9GX78	Actinin, alpha 4	actn4
only	A0A0R4IPU5	A0A0R4IPU5	ARP3 actin-related protein 3 homolog B	actr3b
-0.526865	A0A0R4IV67;A0A0R4IA63	A0A0R4IV67	Amylo-alpha-1, 6-glucosidase, 4-alpha-glucanotransferase a	agla
only	A2BHD5;Q6PBZ5	A2BHD5;Q6PBZ5	Allograft inflammatory factor 1-like (Novel protein (Zgc:73179))	aif1l DKEY-35I22.4 DKEY-35I22.4-003
only	E7FFC4	E7FFC4	Apoptosis-inducing factor, mitochondrion-associated, 2	aifm2
-0.510046	F6NK19;Q6NYJ9;E9QC84	F6NK19;Q6NYJ9;E9QC84	AP complex subunit beta	ap2b1
-0.57308	O42363	O42363	Apolipoprotein A-I (Apo-AI) (ApoA-I) (Apolipoprotein A1) [Cleaved into: Proapolipoprotein A-I (ProapoA-I)]	apoa1 apoa zgc:103718
-0.917539	A0A0R4IKF0	A0A0R4IKF0	Apolipoprotein A-Ib	apoa1b
-1.06813	B3DFP9	B3DFP9	Apolipoprotein A-II (Zgc:193613)	apoa2 zgc:193613
only	F1QHR0	F1QHR0	Apolipoprotein A-IV b, tandem duplicate 1	apoa4b.1
-0.51344	E9QFX0;E9QDI1	E9QFX0;E9QDI1	Apolipoprotein C-I	apoc1 apoc1l
only	Q6PFV1	Q6PFV1	cAMP-regulated phosphoprotein 19a	arpp19a arpp19
-0.305487	Q08BA1	Q08BA1	ATP synthase subunit alpha	atp5fa1 atp5a1
only	F1R9A7	F1R9A7	ATPase H+-transporting accessory protein 1a	atp6ap1a si:ch211-117k14.5
only	A0A0R4IQ37;F1QA42	A0A0R4IQ37;F1QA42	Ataxin 2-like	atxn2l
-0.41114	Q90486;O93548;F6NT71;Q7T1B0	Q90486	Hemoglobin subunit beta-1 (Beta-1-globin) (Beta-A1-globin) (Hemoglobin beta-1 chain)	ba1 si:by187g17.2 zgc:123164; ba1l si:by187g17.4
only	Q90485	Q90485	Hemoglobin subunit beta-2 (Beta-2-globin) (Beta-A2-globin) (Hemoglobin beta-2 chain)	ba2 si:dz118j2.3; ba2l si:dz118j2.1 zgc:92900
only	Q6DHC4;E7F463;F1QFC2;F1R886	Q6DHC4;E7F463;F1QFC2;F1R886	Complement component bfb	bfb
-0.484524	B8JKW4	B8JKW4	Complement component c3a, duplicate 1	c3a.1 si:dkey-76b14.4
-0.591327	Q6PC44;A0A2R8QSU3	Q6PC44;A0A2R8QSU3	Calbindin 2, like (Calbindin 2a)	calb2a calb2l
-0.562754	Q6PI52;A0A2R8RTK5;A0A2R8QP29;A0A2R8RYQ3;A0A2R8QJK1;E9QBF1;A0A2R8QB55;Q9I8U8;A0A2R8QMW7;E9QFE7	Q6PI52;A0A2R8RTK5;A0A2R8QP29	Calmodulin (CaM)	calm1a zgc:63926; calm1b; calm2a calm2d; calm2b zgc:64036; calm3a calm2g zgc:86728; calm3b zgc:76987
-0.684177	E7F2G0;I3IT67	E7F2G0	Calcium/calmodulin-dependent protein kinase II alpha	camk2a
-0.455856	A8KC02	A8KC02	Carbonyl reductase 1-like (LOC792137 protein)	cbr1l LOC792137
-0.519089	Q7ZVR4;F1QM86	Q7ZVR4;F1QM86	Cbx1a protein (Chromobox homolog 1a (HP1 beta homolog Drosophila))	cbx1a cbx1
only	A0A2R8RXU8;E7FGT1	A0A2R8RXU8;E7FGT1	Cell cycle and apoptosis regulator 2	ccar2
-1.04624	A0A0G2KUJ0	A0A0G2KUJ0	Chaperonin-containing TCP1, subunit 2 (beta)	cct2
only	G8JL18;Q6AZB3	G8JL18;Q6AZB3	Anamorsin (Cytokine-induced apoptosis inhibitor 1) (Fe-S cluster assembly protein DRE2 homolog)	ciapin1 CIAPIN1
-0.367266	Q566W6	Q566W6	Cold-inducible RNA-binding protein a (Zgc:112425) (Zgc:112425 protein)	cirbpa zgc:112425
only	E7F2X0;F1R7T2	E7F2X0	CAP-GLY domain-containing linker protein 1a	clip1a
only	Q5SPP0	Q5SPP0	Clavesin-2 (Retinaldehyde-binding protein 1-like 2)	clvs2 rlbp1l2 si:ch211-199i15.4
only	A8E5K6	A8E5K6	CCR4-NOT transcription complex, subunit 8	cnot8
-0.495486	E7FE19;A0A2R8Q784;A0A0R4IPC8;A0A0R4IU23;A0A0R4IMW7;A0A0R4IRJ5;A0A0R4ITR6;A0A0R4IAJ6	E7FE19;A0A2R8Q784;A0A0R4IPC8;A0A0R4IU23;A0A0R4IMW7;A0A0R4IRJ5	2',3'-cyclic nucleotide 3' phosphodiesterase	cnp
only	A5WW99;Q66L51	A5WW99;Q66L51	2-methoxy-6-polyprenyl-1,4-benzoquinol methylase, mitochondrial (EC 2.1.1.201) (Ubiquinone biosynthesis methyltransferase COQ5)	coq5 COQ5
-0.679888	F1QZB0	F1QZB0	Cysteine-rich protein 2	crip2
only	F1Q7M7;F1QYY6	F1Q7M7;F1QYY6	CREB-regulated transcription coactivator 1b	crtc1b crtc1
only	Q6JAA4;A0A2R8QUZ1	Q6JAA4;A0A2R8QUZ1	CCCTC-binding factor (CCCTC-binding factor (Zinc finger protein))	ctcf
only	F1RBK4;B0V2S9;F1R829	F1RBK4;B0V2S9	Catenin (cadherin-associated protein), delta 2b	ctnnd2b
-0.697629	A0A2R8QRI6;F1QJ75;Q6NYE6;H0WF81	A0A2R8QRI6;F1QJ75	NADH-cytochrome b5 reductase (EC 1.6.2.2)	cyb5r1
-0.328558	A0A2R8QC07;A0A2R8QEC5;F1QFQ6	A0A2R8QC07;A0A2R8QEC5;F1QFQ6	Dihydrolipoamide S-succinyltransferase	dlst
-0.292737	Q4V8Z7;T1SXK0;A0A0R4IIR1	Q4V8Z7;T1SXK0;A0A0R4IIR1	Dynamin 2 (Dynamin 2a)	dnm2a dnm2
-0.297796	A0A2R8QFM8;A8DZ95	A0A2R8QFM8;A8DZ95	Dihydropyrimidinase-like 2b	dpysl2b
only	F1QX93	F1QX93	Enoyl-CoA delta isomerase 1 (Fragment)	eci1
-0.723738	Q502M9;A0A286YBA4;Q6DH59;E9QCI1;Q66IB1;A0A2R8QG16	Q502M9;A0A286YBA4;Q6DH59;E9QCI1;Q66IB1;A0A2R8QG16	Elongin C paralog b (Zgc:92635) (Zgc:92635 protein)	elocb tceb1b zgc:92635
only	A0A0R4IB53;Q5TZC8	A0A0R4IB53;Q5TZC8	ENAH, actin regulator	enah
only	Q6PGY9	Q6PGY9	Ectonucleotide pyrophosphatase/phosphodiesterase 2	enpp2
-0.444288	A2BF67;F8W4V7;Q7ZUT5;Q1L8X2	A2BF67	Endosulfine alpha b	ensab si:dkey-30o16.6
only	A0A0R4IA79;A0A286Y8Y0	A0A0R4IA79;A0A286Y8Y0	Erythrocyte membrane protein band 4.1a (Fragment)	epb41a
only	F1QIM7;A0A286Y8S1;F8W481;O13148	F1QIM7;A0A286Y8S1;F8W481;O13148	Ephrin type-A receptor 4a	epha4a
only	I3ISA6	I3ISA6	Epiplakin 1	eppk1
only	A0A0R4IGY4;A0A0R4IL25	A0A0R4IGY4;A0A0R4IL25	ELKS/RAB6-interacting/CAST family member 2 (Fragment)	erc2
only	Q58EB6;F1QJS3	Q58EB6;F1QJS3	Ercc5 protein (Excision repair cross-complementation group 5) (Excision repair cross-complementing rodent repair deficiency, complementation group 5 (Xeroderma pigmentosum, complementation group G (Cockayne syndrome)))	ercc5
only	F1Q820	F1Q820	Phenylalanyl-tRNA synthetase subunit beta	farsb
only	Q6PC01;F1RA98;A0A2R8QQM5	Q6PC01;F1RA98;A0A2R8QQM5	40S ribosomal protein S30	faua fau
only	Q6PBJ1	Q6PBJ1	Peptidylprolyl isomerase (EC 5.2.1.8)	fkbp1b
only	F6NHY4;D7PS91	F6NHY4;D7PS91	Fras1-related extracellular matrix protein 2a	frem2a
-0.425633	A0A0A0MPL5	A0A0A0MPL5	Fascin	fscn1b
-0.740929	E7EYA8	E7EYA8	Far upstream element (FUSE)-binding protein 3	fubp3
-1.56828	F1QK04	F1QK04	FXYD domain-containing ion transport regulator	fxyd6
-1.42203	X1WCN8;F1QPE9;Q3B7H1	X1WCN8;F1QPE9;Q3B7H1	Glutamine amidotransferase-like class 1 domain-containing protein 1	gatd1 pddc1
-0.621975	F1QCN0	F1QCN0	Glutamine amidotransferase-like class 1 domain-containing protein 3A, mitochondrial	gatd3a Zgc:112056
only	Q5RGI3	Q5RGI3	GRIP and coiled-coil domain-containing 1	gcc1
only	A2BG45	A2BG45	G protein-coupled receptor kinase-interacting ArfGAP 2a	git2a
only	A0A2R8RVZ7;A0A2R8Q334	A0A2R8RVZ7;A0A2R8Q334	Guanine nucleotide-binding protein subunit gamma	gng4
only	F1QVG5;A0A2R8Q886	F1QVG5;A0A2R8Q886	Glypican 1b	gpc1b gpc1
only	B8JL37	B8JL37	G protein-coupled receptor 61 (Fragment)	gpr61
only	F1R4Z8;F1QN63;A0A2R8QDF0	F1R4Z8;F1QN63;A0A2R8QDF0	Glutathione S-transferase, alpha tandem duplicate 1	gsta.1 gstal
-0.549646	Q6ZM12	Q6ZM12	Hemoglobin, beta adult 2 (Novel beta globin)	hbba2 OTTDARP00000002003 bY187G17.6-001
only	Q1LWS2;A0A0R4I9Q9	Q1LWS2;A0A0R4I9Q9	Hematopoietic cell-specific Lyn substrate 1	hcls1 si:dkey-9a20.6
only	B0UYS3	B0UYS3	Helicase (DNA) B	helb
only	F1QA18;A0A2R8QM99	F1QA18;A0A2R8QM99	HESX homeobox 1	hesx1
-0.295352	Q6NX09;A0A2R8RKK2;B8A4K2;F1RC38;A0A2R8PXN0;A0A2R8QIG3;A0A2R8QAA9;B8JKC9	Q6NX09;A0A2R8RKK2	Hexokinase 1	hk1
-0.41802	Q6NYU8;F8W5P8;F8W2Z3;F8W446;F8W256	Q6NYU8;F8W5P8;F8W2Z3;F8W446;F8W256	Heterogeneous nuclear ribonucleoprotein A/B (Heterogeneous nuclear ribonucleoprotein A/Ba)	hnrnpaba hnrnpab hnrpab
-0.371792	A0A2R8QHK1;F1Q8A5;A0A2R8QRA0	A0A2R8QHK1;F1Q8A5;A0A2R8QRA0	Heterogeneous nuclear ribonucleoprotein D	hnrnpd
-0.484346	Q7SXN2;F1QC42	Q7SXN2	Heterogeneous nuclear ribonucleoprotein D-like	hnrnpdl hnrpdl
-0.331436	Q7T3L3;A0A286YAP4	Q7T3L3;A0A286YAP4	Chaperone protein GP96 (Heat shock protein 90, beta (Grp94), member 1)	hsp90b1 GP96 tra1
-0.528817	E7F4R9	E7F4R9	Isocitrate dehydrogenase 2 (NADP+), mitochondrial	idh2
only	F1QHM5;F1QHG7	F1QHM5;F1QHG7	Inhibitor of kappa light polypeptide gene enhancer in B-cells, kinase gamma	ikbkg
only	F1R6F0;F1QAI0	F1R6F0;F1QAI0	Innate immunity activator a (Fragment)	inavaa si:ch211-163l21.4
only	A0A0R4IME5;A0A0R4IJT2	A0A0R4IME5;A0A0R4IJT2	Integrin, alpha M (complement component 3 receptor 3 subunit) (Fragment)	itgam
only	B8JLK8	B8JLK8	Integrin, alpha V	itgav
only	A0A2R8QUS8;B0V2U3;A0A2R8QAI6;A0A2R8Q9T9;F1QCW6;A0A2R8QSA8;X1WCE7;A0A2R8QRP8;A0A2R8QLG2;A0A2R8QPN6;A0A2R8Q685	A0A2R8QUS8;B0V2U3;A0A2R8QAI6;A0A2R8Q9T9;F1QCW6;A0A2R8QSA8;X1WCE7;A0A2R8QRP8;A0A2R8QLG2;A0A2R8QPN6;A0A2R8Q685	Potassium voltage-gated channel, Shab-related subfamily, member 2	kcnb2
only	F8W5Z2;F8W2P8;F1QXN4;G1K2I1;Q6IQX0	F8W5Z2;F8W2P8;F1QXN4;G1K2I1;Q6IQX0	Lysine-specific demethylase 5B-B (Fragment)	kdm5bb
only	F1REL9;F1QEB6;A0A2R8QMV5	F1REL9;F1QEB6;A0A2R8QMV5	Laminin, beta 1b	lamb1b
only	A0A0R4IGQ0;A0A0R4IDC7;Q1LY46	A0A0R4IGQ0;A0A0R4IDC7;Q1LY46	Mitochondrial proton/calcium exchanger protein	letm1
only	F1QPI4;E7FD67	F1QPI4;E7FD67	LLGL scribble cell polarity complex component 1 (Fragment)	llgl1
only	F5H8N4	F5H8N4	Leucine-rich pentatricopeptide repeat-containing	lrpprc
only	Q6NSN1	Q6NSN1	Protein LSM12 homolog B	lsm12b zgc:85812
only	E9QEX8;Q6P032	E9QEX8;Q6P032	Mannose-6-phosphate receptor (cation-dependent)	m6pr
only	B8JLF5	B8JLF5	MAP6 domain-containing 1	map6d1 si:ch73-60l17.2
-0.787568	Q6NUY9;E9QIF0	Q6NUY9;E9QIF0	Microtubule-associated protein, RP/EB family, member 1 (Microtubule-associated protein, RP/EB family, member 1b)	mapre1b mapre1
only	E9QGS1	E9QGS1	MCF.2 cell line-derived-transforming sequence b	mcf2b
-0.131669	A0A2R9YJL1;Q801E6;H0WE86	A0A2R9YJL1;Q801E6	Malate dehydrogenase (EC 1.1.1.37)	mdh1aa mdh1a
only	B0V3S9;B0V3S8;F1QRQ0	B0V3S9;B0V3S8;F1QRQ0	Myelin expression factor 2	myef2
only	E9QF07;E7F5L1;A0A0G2L354;A0A2R8Q4Q8;A0A2R8Q9D2;F1QZW1;A0A2R8QK05;A0A0R4INI3;A0A0N4SU68;B6IDE1;A0A0G2L6C1;A0A2R8QGS1;A0A2R8Q8V2;A0A0G2L365;A0A2R8QHZ3;A0A2R8Q9I2;A0A2R8Q9M0;A0A2R8Q7G9;A0A0N4STT5	E9QF07;E7F5L1;A0A0G2L354;A0A2R8Q4Q8;A0A2R8Q9D2;F1QZW1;A0A2R8QK05;A0A0R4INI3;A0A0N4SU68;B6IDE1;A0A0G2L6C1;A0A2R8QGS1;A0A2R8Q8V2;A0A0G2L365;A0A2R8QHZ3;A0A2R8Q9I2;A0A2R8Q9M0;A0A2R8Q7G9;A0A0N4STT5	Myosin, heavy chain 7B, cardiac muscle, beta b	myh7bb
-3.00889	Q6IQX1;A2BGX6;F1R6C7;A0A2R8Q2N5;B8A569;B8A568;B8A561;E7FAD0	Q6IQX1;A2BGX6;F1R6C7;A0A2R8Q2N5;B8A569;B8A568;B8A561;E7FAD0	Myosin, heavy polypeptide 2, fast muscle-specific	myhz2
-0.459936	E9QB41;Q5XJ62;A0A2R8QJ29;F1QWU4;A0A2R8QES8;A0A2R8RYI8;E9QC87;A0A2R8QAG2	E9QB41;Q5XJ62;A0A2R8QJ29;F1QWU4;A0A2R8QES8;A0A2R8RYI8;E9QC87;A0A2R8QAG2	Myosin, light chain 6, alkali, smooth muscle and non-muscle	myl6
only	E9QJI5;A0A2R8QTL0;O93409;Q66I73	E9QJI5;A0A2R8QTL0;O93409;Q66I73	Myosin light chain, phosphorylatable, fast skeletal muscle a	mylpfa
-1.79126	Q9I8U7;B8JKH7;B8JKH6	Q9I8U7;B8JKH7	Fast skeletal muscle myosin light polypeptide 3 (Mylz3 protein) (Myosin, light polypeptide 3, skeletal muscle)	mylz3
only	E9QB27;F1QRV6	E9QB27;F1QRV6	Nucleosome assembly protein 1-like 4b (Fragment)	nap1l4b
-0.401896	E7FE03;X1WG01;A2CET2	E7FE03;X1WG01	N-ethylmaleimide-sensitive factor attachment protein, beta a	napba
only	A0A2R8RXV8;E9QF00;Q5I2W8	A0A2R8RXV8;E9QF00;Q5I2W8	Nibrin	nbn
only	A8E5B7	A8E5B7	NADH dehydrogenase (Ubiquinone) 1 beta subcomplex 5 (NADH:ubiquinone oxidoreductase subunit B5)	ndufb5
-0.550606	F1R4C8	F1R4C8	NADH:ubiquinone oxidoreductase core subunit S3	ndufs3
-0.596938	Q502E4	Q502E4	NADH dehydrogenase (Ubiquinone) Fe-S protein 4, (NADH-coenzyme Q reductase) (NADH:ubiquinone oxidoreductase subunit S4) (Novel protein (Zgc:112289))	ndufs4 DKEYP-88A5.2 DKEYP-88A5.2-001
-1.11476	A0A2R8QKU1;B0UY61	A0A2R8QKU1;B0UY61	Nebulin	neb
only	F1R818;Q4VBV9	F1R818;Q4VBV9	Omega-amidase NIT2	nit2
only	A0A2R8RPY1;A0A2R8RJW5	A0A2R8RPY1;A0A2R8RJW5	Novel immune-type receptor 14a	nitr14a
only	D0EVX1;A0A0R4IQV1;A0A2R8RYC3;A0A2R8QU74;A0A0R4IJ74;B6EUL6;D2X2F9	D0EVX1;A0A0R4IQV1;A0A2R8RYC3;A0A2R8QU74;A0A0R4IJ74;B6EUL6;D2X2F9	Neuroligin 3a	nlgn3a
only	A0A0R4IH22	A0A0R4IH22	Nuclear protein, ataxia-telangiectasia locus	npat
only	E9QIQ3;A0A2R8QTE7	E9QIQ3;A0A2R8QTE7	Nucleoporin 62-like	nup62l
only	F1QV62;F8W5L3	F1QV62;F8W5L3	Ornithine aminotransferase (EC 2.6.1.13)	oat si:dkey-68e16.4
only	B0UY67	B0UY67	OTU deubiquitinase with linear linkage-specificity b	otulinb
only	A0A2R8RPW5;F1QIP5	A0A2R8RPW5;F1QIP5	Phosphofurin acidic cluster sorting protein 1a	pacs1a
only	A0A0R4IH73;A0A0R4IC19	A0A0R4IH73;A0A0R4IC19	Non-specific serine/threonine protein kinase (EC 2.7.11.1)	pak1
only	F1RBC5	F1RBC5	Phosphodiesterase 12	pde12
only	F1QHK0	F1QHK0	Phosphoacetylglucosamine mutase (PAGM) (EC 5.4.2.3) (Acetylglucosamine phosphomutase) (N-acetylglucosamine-phosphate mutase)	pgm3
-0.280988	A0A0R4IGP6;Q7ZVT2;A0A0R4IAV3;A0A0R4IAN1;A0A0R4IHV1	A0A0R4IGP6;Q7ZVT2	Pyruvate kinase (EC 2.7.1.40)	pkma
-0.443033	B1H1M3	B1H1M3	Pyridoxal phosphate homeostasis protein (PLP homeostasis protein) (Proline synthase co-transcribed bacterial homolog protein)	plpbp PROSC prosc
-0.813037	F1QQQ6	F1QQQ6	Pyridoxamine 5'-phosphate oxidase	pnpo
only	F1R8A3;Q05AL2	F1R8A3;Q05AL2	Protein phosphatase 1H	ppm1h
only	Q7ZV37	Q7ZV37	Protein phosphatase methylesterase 1 (PME-1) (EC 3.1.1.-)	ppme1
only	F1QI59;A0A0R4IA80	F1QI59;A0A0R4IA80	Serine/threonine-protein phosphatase (EC 3.1.3.16)	ppp1cb
only	Q32PL1	Q32PL1	Protein phosphatase 1 regulatory subunit 7 (Protein phosphatase 1 regulatory subunit 22)	ppp1r7 sds22 zgc:123325
only	A0A0R4IGJ6;A0A2R8QNW3;A0A2R8QSX2	A0A0R4IGJ6;A0A2R8QNW3	Protein phosphatase 1, regulatory subunit 9Bb	ppp1r9bb
-0.490574	E9QD09;F1QD93	E9QD09;F1QD93	Serine/threonine-protein phosphatase (EC 3.1.3.16)	ppp3ca
-0.979986	Q66HZ0;E9QG20	Q66HZ0;E9QG20	Protein phosphatase 3 (formerly 2B), regulatory s1ubunit B, alpha isoform, b (Zgc:92169)	ppp3r1b zgc:92169
only	Q5RGI5;A0A2R8PZN4	Q5RGI5;A0A2R8PZN4	Protein phosphatase 6, regulatory subunit 2a (Si:dkey-159a18.3)	ppp6r2a ppp6r2 saps2 si:dkey-159a18.3
-0.728655	F1Q753	F1Q753	Protein phosphatase 6, regulatory subunit 2b	ppp6r2b
only	Q6DH51	Q6DH51	Polyglutamine binding protein 1-like (Polyglutamine-binding protein 1)	pqbp1 pqbp1l
-0.533772	Q6IQ72;A8KC30;A0A0R4IFE2	Q6IQ72;A8KC30;A0A0R4IFE2	Proteasome (Prosome, macropain) 26S subunit, ATPase, 1b (Proteasome 26S subunit, ATPase 1b)	psmc1b
only	A0A0R4IH84;F6P3G4;F1QGH9	A0A0R4IH84;F6P3G4;F1QGH9	26S proteasome non-ATPase regulatory subunit 11B	psmd11b
only	Q7ZYX7;A0A2R8Q5H4	Q7ZYX7;A0A2R8Q5H4	Proteasome (Prosome, macropain) 26S subunit, non-ATPase, 7 (Mov34 homolog) (Proteasome 26S subunit, non-ATPase 7) (Psmd7 protein)	psmd7
-0.444097	A0A2R8QIT4;Q9PTH5	A0A2R8QIT4;Q9PTH5	Proteasome activator subunit 1	psme1
-0.78556	A5PLC8	A5PLC8	Prothymosin alpha-B	ptmab zgc:165530
only	Q6IMW7;Q804W0	Q6IMW7;Q804W0	Parvalbumin 4 (Pvalb4 protein)	pvalb4
only	F1R684	F1R684	RAP2C, member of RAS oncogene family	rap2c
only	Q6IQ97;A0A1D5NSQ1	Q6IQ97	RNA-binding protein 4.1 (RNA-binding motif protein 4.1)	rbm4.1 rbm4
only	Q6Q415	Q6Q415	60S ribosomal protein L36	rpl36
only	A0A2R8Q3T2;E7FCI9	A0A2R8Q3T2;E7FCI9	Sacsin molecular chaperone	sacs
-0.398552	Q6IQS6	Q6IQS6	SUMO-activating enzyme subunit 1 (Ubiquitin-like 1-activating enzyme E1A)	sae1 sae2a uble1a zgc:86633
only	F1QT63	F1QT63	SAP domain-containing ribonucleoprotein	sarnp
-0.317266	A0JMF4;A0A0R4IN26	A0JMF4;A0A0R4IN26	Septin 15 (Septin 7b)	sept15 sept7b
only	A0A0R4IXC2;A0A2R8QHK6;A0A2R8Q8Y9;Q58EK7	A0A0R4IXC2;A0A2R8QHK6;A0A2R8Q8Y9;Q58EK7	Septin 9b	sept9b
-0.785312	Q7ZUY0;F1R3I6;A0A2R8QJ70	Q7ZUY0;F1R3I6;A0A2R8QJ70	SET nuclear proto-oncogene a (SET translocation (Myeloid leukemia-associated) A)	seta
only	A0A0R4ILH7;A0A0R4IZ70	A0A0R4ILH7;A0A0R4IZ70	Splicing factor 3a, subunit 3	sf3a3
-0.62807	A0A140LH96	A0A140LH96	Si:ch211-113d11.5	si:ch211-113d11.5
only	Q1LVJ0	Q1LVJ0	Transporter	si:ch211-132b12.2
only	K7DYN8;E7F2K4;K7DYJ9;K7DYH4;A0A2R8RW11	K7DYN8;E7F2K4;K7DYJ9;K7DYH4;A0A2R8RW11	Si:ch211-140m22.7 (Fragment)	si:ch211-140m22.7
only	E7F1M2	E7F1M2	XK-related protein	si:ch211-195b13.6
-0.492425	A0A140LGB8;A0A2R8QKE2;A0A2R8Q5X2;A0A2R8QQ34	A0A140LGB8	Si:ch211-272n13.7 (Fragment)	si:ch211-272n13.7
only	A0A286Y9M1;E7F1Y0;F1QL76	A0A286Y9M1;E7F1Y0;F1QL76	Si:ch211-278a6.1	si:ch211-278a6.1
only	A0A0R4IJS2;F1R995;A0A0R4IAM8;A0A0R4IPW3	A0A0R4IJS2;F1R995;A0A0R4IAM8;A0A0R4IPW3	Si:ch211-59d8.2 (Fragment)	si:ch211-59d8.2
-0.641738	Q6ZM17	Q6ZM17	Novel protein similar to zebrafish hemoglobin alpha-adult 1 (Hbaa1) (Si:ch211-5k11.8) (Si:xx-by187g17.1)	si:ch211-5k11.8 OTTDARP00000002008 si:xx-by187g17.1 bY187G17.1-001
only	F1RA07	F1RA07	Si:ch73-212j7.1	si:ch73-212j7.1
-0.692373	Q5TYY4	Q5TYY4	Si:dkey-14k9.3	si:dkey-14k9.3
only	F1QZN8	F1QZN8	Phosphodiesterase (EC 3.1.4.-) (Fragment)	si:dkey-219c10.4
only	F6P0Z6;F1QVI1	F6P0Z6;F1QVI1	Si:dkey-226m8.10 (Fragment)	si:dkey-226m8.10
only	Q1LX26;A3KNR2	Q1LX26;A3KNR2	Si:dkey-238c7.16	si:dkey-238c7.16
only	Q5TZA4	Q5TZA4	Si:dkeyp-55f12.3	si:dkeyp-55f12.3
-0.429253	F1R3T1	F1R3T1	Si:dkeyp-77h1.4	si:dkeyp-77h1.4
only	A0A2R8PVU2;A0A2R8PWT8;Q5TYS4	A0A2R8PVU2;A0A2R8PWT8;Q5TYS4	Signal-induced proliferation-associated 1-like 1	sipa1l1
only	A3QK31	A3QK31	MGC163045 protein (Solute carrier family 17 (vesicular glutamate transporter), member 7a)	slc17a7a MGC163045 slc17a7
-0.412218	Q8JHI0;A2CEZ0	Q8JHI0	Solute carrier family 25 (mitochondrial carrier; adenine nucleotide translocator), member 5 (Solute carrier family 25 alpha, member 5) (Solute carrier family 25 member 5 protein) (Solute carrier family 25, member 5)	slc25a5 SLC25A5
-0.603925	F1QSI9;F1Q7L6	F1QSI9;F1Q7L6	Solute carrier family 3 (amino acid transporter heavy chain), member 2a	slc3a2a
only	A2BIM6	A2BIM6	Small ArfGAP 1	smap1
only	E7F0D3	E7F0D3	Syntaxin 12,-like	stx12l
only	Q8UVK2	Q8UVK2	Transcription elongation factor SPT6 (Protein pandora)	supt6h pan spt6
only	B0R1D5	B0R1D5	Polycomb protein suz12-B (Suppressor of zeste 12 protein homolog B)	suz12b suz12 si:dkey-10p5.2
-1.15748	B8JL43;A0A0R4IHQ0;A0A2R8RRA6;Q6P3G0;E7FBJ1;X1WE71	B8JL43;A0A0R4IHQ0;A0A2R8RRA6;Q6P3G0	Serotransferrin	tfa
only	Q6GQM4	Q6GQM4	Threonine aldolase 1 (Zgc:91912)	tha1 zgc:91912
only	Q7SXQ1;Q7ZVY0;A0A2R8QPL1;E9QJJ0	Q7SXQ1;Q7ZVY0;A0A2R8QPL1;E9QJJ0	TIA1 cytotoxic granule-associated RNA-binding protein-like 1	tial1
-0.486602	Q6DGJ3	Q6DGJ3	Mitochondrial import inner membrane translocase subunit Tim13	timm13 tim13a timm13a zgc:92895
only	B3DGI9	B3DGI9	translocase of inner mitochondrial membrane 8 homolog B (Yeast)	timm8b
only	E9QDI4;Q6P0T7;Q7ZZW4;E9QIW4;A0A1D5NS25;A0A1D5NSI6;E9QEG1;B7ZVL6;A0A1D5NSE8;A8WGA6	E9QDI4;Q6P0T7;Q7ZZW4;E9QIW4;A0A1D5NS25;A0A1D5NSI6;E9QEG1;B7ZVL6;A0A1D5NSE8;A8WGA6	Troponin T type 3b (skeletal, fast) (Fragment)	tnnt3b
-0.850114	Q6IQJ1	Q6IQJ1	Tomm22 protein (translocase of Outer mitochondrial membrane 22 homolog (Yeast))	tomm22
-0.812503	X1WBD9;X1WBS5	X1WBD9;X1WBS5	Translocase of outer mitochondrial membrane 6 homolog (yeast) (Fragment)	tomm6
only	A0A1D5NSL6	A0A1D5NSL6	Tropomyosin alpha-1 chain (Fragment)	tpma
only	B0V332	B0V332	Transformer 2 beta homolog	tra2b
-1.34706	Q4V9N1	Q4V9N1	Novel protein similar to vertebrate translin (TSN) (Translin) (Zgc:123170) (Zgc:123170 protein)	tsn zgc:123170 CH211-168M7.2-001
-1.18482	F1RB94	F1RB94	U2 small nuclear RNA auxiliary factor 1	u2af1
-0.624424	F1RCA1;E9QEY2;E9QFW7	F1RCA1	Ubiquitin-like modifier-activating enzyme 1	uba1
only	X1WCM9;Q6DG68	X1WCM9;Q6DG68	Ubiquitin-conjugating enzyme E2E 2 (Fragment)	ube2e2
-0.777646	Q6PEH5	Q6PEH5	Ubiquitin-conjugating enzyme E2 variant 2	ube2v2 zgc:63717
only	A0A2R8QLN9;E7F2J5;Q7ZW40;A0A0R4IC30	A0A2R8QLN9;E7F2J5;Q7ZW40	USO1 vesicle transport factor	uso1
only	Q402B1	Q402B1	Uronyl 2-sulfotransferase	ust si:dkey-185l3.2 zUST
only	Q5RJ50;A0A2R8RJY3	Q5RJ50;A0A2R8RJY3	Vesicle (multivesicular body)-trafficking 1	vta1
-4.52409	Q1LWN2;A0A2R8QEH1;A0A2R8QIV8	Q1LWN2	Vitellogenin 1	vtg1
only	A0A2R8Q549;A0A2R8RIU9;Q1MTC4	A0A2R8Q549;A0A2R8RIU9;Q1MTC4	Vitellogenin 2	vtg2
-0.888947	A0A2R8QV67;A0A2R8QN47;F1Q7L0;A0A2R8RWE8	A0A2R8QV67;A0A2R8QN47;F1Q7L0;A0A2R8RWE8	Vitellogenin 4	vtg4
only	A0A2R8QQ28;A0A2R8RN02;A0A2R8QNH7;Q1MTC6;A0A2R8RHW2;E9QFD8;A0A2R8RVB7;F1R2T3;A0A2R8RUJ6	A0A2R8QQ28;A0A2R8RN02;A0A2R8QNH7;Q1MTC6;A0A2R8RHW2;E9QFD8;A0A2R8RVB7;F1R2T3;A0A2R8RUJ6	Vitellogenin 7	vtg7
-0.301	A5WUR1;A0A0R4J6V8;F1RER8;A0A2R8Q261	A5WUR1;A0A0R4J6V8;F1RER8;A0A2R8Q261	WAS protein family, member 1	wasf1
only	F1QEB7	F1QEB7	WD repeat-containing protein 11	wdr11
only	E7FE58;A0A286YB35	E7FE58;A0A286YB35	WD repeat domain 59	wdr59
only	A0A2R8QV74;F1QBD3;F1QMZ5	A0A2R8QV74;F1QBD3;F1QMZ5	Zinc finger E-box-binding homeobox 1a	zeb1a
-0.719184	F1RAR8;F1Q6K5;Q24JV9;Q6NY73	F1RAR8;F1Q6K5;Q24JV9;Q6NY73	Zgc:112492	zgc:112492
only	F6PEI4;E9QF72;A0A0J9YIX2	F6PEI4;E9QF72;A0A0J9YIX2	Zgc:158689	zgc:158689
only	B5DDZ5	B5DDZ5	Zgc:172302 (Zgc:172302 protein)	zgc:172302
only	Q4V942	Q4V942	Zgc:56304 (Zgc:56304 protein)	zgc:56304
-0.653962	Q7ZUI4	Q7ZUI4	Thioredoxin	zgc:56493
-1.07949	A0A2R8PVJ3	A0A2R8PVJ3	WD repeat domain 1
only	A0A2R8QGA8	A0A2R8QGA8	Uncharacterized protein
only	A0A2R8QK09	A0A2R8QK09	Glucosidase alpha, acid
only	A0A2R8QNH9;A0A2R8QRU1;E7EY74;A1L1M4	A0A2R8QNH9;A0A2R8QRU1;E7EY74;A1L1M4	Uncharacterized protein
only	A0A2R8QRQ4	A0A2R8QRQ4	Kirre like nephrin family adhesion molecule 3

## Sheet: Table S10
ACUTE 34°vs26°_DECREASED or NOT EXPRESSED at 34°C
Welch's T-test Difference LFQ intensity	Protein IDs	Majority protein IDs	Protein names	Gene names
only	X1WFD2	X1WFD2	Adaptor-related protein complex 2 subunit alpha 1 (Fragment)	ap2a1
only	X1WHT2;X1WC51	X1WHT2	Adaptor-related protein complex 2 subunit alpha 1 (Fragment)	ap2a1
only	A0A0R4IDD1;F6NTZ9;X1WH59;F1QZN3;F1R8N2	A0A0R4IDD1;F6NTZ9;X1WH59;F1QZN3;F1R8N2	Alpha-2-macroglobulin-like	a2ml
only	I3ISX7;I3IS53;Q1JPU9;I3IRV8;I3ITI8	I3ISX7;I3IS53;Q1JPU9;I3IRV8;I3ITI8	Abl-interactor 2b (Fragment)	abi2b
only	F1RAV6;A0A2R8QGR5;B0R0H9;F1QFN9;B0R0I0;F1QQ73	F1RAV6;A0A2R8QGR5;B0R0H9;F1QFN9;B0R0I0;F1QQ73	Apoptotic chromatin condensation inducer 1a	acin1a
only	A5WV16	A5WV16	Acyl-CoA synthetase long chain family member 4b	acsl4b
0.945663	F1QF15;Q7SXW6	F1QF15;Q7SXW6	Actin-related protein 2	actr2a
only	A5PMG4	A5PMG4	Adenosylhomocysteinase (EC 3.3.1.1)	ahcyl1 CH211-199O1.3-001
only	E7EXW7	E7EXW7	10-formyltetrahydrofolate dehydrogenase (EC 1.5.1.6)	aldh1l2
0.580972	F1QC70;A0A2R8QMC2;Q4KMC8	F1QC70;A0A2R8QMC2;Q4KMC8	Fructose-bisphosphate aldolase (EC 4.1.2.13)	aldoca
only	A0A0R4IN28;F1QYU5;A0A2R8PYS3;A0A2R8Q894;A0A2R8PY77;F1QV17;A0A2R8Q5E4;A0A2R8RHX4;A0A2R8QT49;A0A2R8RK64;E7F0U4;A0A2R8RQY1	A0A0R4IN28;F1QYU5;A0A2R8PYS3;A0A2R8Q894;A0A2R8PY77;F1QV17;A0A2R8Q5E4;A0A2R8RHX4;A0A2R8QT49;A0A2R8RK64;E7F0U4;A0A2R8RQY1	Ankyrin 1, erythrocytic a	ank1a si:ch211-173b16.3
only	F1Q4N7	F1Q4N7	Acidic (leucine-rich) nuclear phosphoprotein 32 family, member B	anp32b
only	A8E7L1;A8E7L0	A8E7L1;A8E7L0	Annexin	anxa13l
only	A0A0R4IUM3;A0A2R9YJM9	A0A0R4IUM3;A0A2R9YJM9	Amyloid beta (A4) precursor protein-binding, family A, member 1a	apba1a
only	F1Q9N0;F1QX33;F1QFH8	F1Q9N0;F1QX33;F1QFH8	Apolipoprotein M (Fragment)	apom
only	Q7ZUW4;Q6P5M5;A0A2R8QKI2	Q7ZUW4;Q6P5M5;A0A2R8QKI2	ADP-ribosylation factor 5 (Arf5 protein)	arf5 DKEY-238C7.10-001
only	B0S8J8	B0S8J8	Rho GTPase-activating protein 15	arhgap15
only	F1Q7X1	F1Q7X1	Rho guanine nucleotide exchange factor (GEF) 38 (Fragment)	arhgef38
only	F8W2P1;F1RBH2;Q6NZW8	F8W2P1;F1RBH2;Q6NZW8	ADP-ribosylation factor-like 8A	arl8a si:ch1073-204j4.2
only	Q6ZM62	Q6ZM62	Actin-related protein 2/3 complex subunit 3	arpc3
only	Q803M7	Q803M7	Actin-related protein 2/3 complex subunit 5	arpc5a
only	B0S516	B0S516	Actin-related protein 2/3 complex subunit 5	arpc5lb si:dkeyp-15f12.2
0.241327	B0R068;A0A0R4IJ10	B0R068;A0A0R4IJ10	Sodium/potassium-transporting ATPase subunit alpha (EC 3.6.3.-)	atp1a1b
only	Q1LYB6	Q1LYB6	ATPase inhibitor B, mitochondrial (ATP synthase F1 subunit epsilon B) (Inhibitor of F(1)F(o)-ATPase B) (IF(1) B) (IF1 B)	atp5if1b atpib atpif1b si:ch211-15d5.5 zgc:153321
only	H0WES8	H0WES8	ATP synthase membrane subunit DAPIT	atp5md si:dkeyp-80c12.10
0.862633	F6P873	F6P873	ATP synthase membrane subunit f	atp5mf atp5j2
0.368385	Q6PGV1;F1Q4U4	Q6PGV1;F1Q4U4	V-type proton ATPase subunit d 1 (V-ATPase subunit d 1) (Vacuolar proton pump subunit d 1)	atp6v0d1 cto zgc:63769
0.91192	Q7ZVX8	Q7ZVX8	ATPase H+-transporting V1 subunit D (ATPase, H+ transporting, V1 subunit D)	atp6v1d
1.12616	H0WF44;Q04475	H0WF44;Q04475	Beta-2-microglobulin	b2m
only	Q6P026	Q6P026	Barrier-to-autointegration factor	banf1 baf zgc:77767
only	A8DZD4	A8DZD4	BCL2-interacting protein-like	bnipl
only	B0V1F9	B0V1F9	Carbonic anhydrase VIII	ca8
only	F1R1T3;Q5TZF1	F1R1T3;Q5TZF1	Voltage-dependent L-type calcium channel subunit alpha	cacna1c
only	F1QHI0;F6NI44	F1QHI0;F6NI44	Capping protein regulator and myosin 1 linker 2	carmil2 rltpr
2.03198	A0A2R8PXB7;F1QNF2	A0A2R8PXB7;F1QNF2	Chromobox homolog 3a (HP1 gamma homolog, Drosophila)	cbx3a
only	A0A1D5NSZ1;A0A2R8Q1M7;A0A1D5NS74;A0A0H2UKE9;A0A1D5NSB9	A0A1D5NSZ1;A0A2R8Q1M7;A0A1D5NS74;A0A0H2UKE9;A0A1D5NSB9	CD99 antigen-like protein 2 (Fragment)	cd99l2
only	A0A0R4IPD5	A0A0R4IPD5	Cyclin-dependent kinase 11B	cdk11b
0.546487	F1R6L3	F1R6L3	Cold-inducible RNA-binding protein b (Fragment)	cirbpb
only	E9QH60	E9QH60	Collagen, type XIV, alpha 1a (Fragment)	col14a1a col14a1
only	Q6IQX2	Q6IQX2	Collagen, type I, alpha 2	col1a2
only	Q66HV4	Q66HV4	Coatomer subunit beta (Beta-coat protein) (Beta-COP)	copb1 hap happy
only	F1R9X2	F1R9X2	Ubiquinone biosynthesis O-methyltransferase, mitochondrial (3-demethylubiquinol 3-O-methyltransferase) (EC 2.1.1.64) (Polyprenyldihydroxybenzoate methyltransferase) (EC 2.1.1.114)	coq3 COQ3
only	B0R0D7	B0R0D7	Coronin-1C-A	coro1ca
1.07305	Q6TNV0;F1QLR1	Q6TNV0	Cytochrome c oxidase subunit 4I1 (Cytochrome c oxidase subunit IV isoform 1)	cox4i1 COX4I1
only	Q1MTA9;A0A1L1U0X8	Q1MTA9;A0A1L1U0X8	Carnitine palmitoyltransferase 1Aa (liver)	cpt1aa
only	E7F4A7	E7F4A7	Cysteine-rich with EGF-like domains 1b	creld1b
0.500026	Q6DEM2	Q6DEM2	V-crk avian sarcoma virus CT10 oncogene homolog (V-crk sarcoma virus CT10 oncogene homolog (Avian))	crk
only	F1R306;A0A286Y804	F1R306;A0A286Y804	Catenin (cadherin-associated protein), delta 2a (Fragment)	ctnnd2a
only	Q6NY41	Q6NY41	Cytochrome b5 type B	cyb5b
only	A0A0R4IFC5;Q6DGA7	A0A0R4IFC5;Q6DGA7	Cytochrome b-245 chaperone 1 homolog	cybc1
only	A2A124;A2A123;A0A0G2L8W3;A2A125;F1R686;A0A0G2KZL6;F1QB18;A0A0G2KD98;A2A122;A2A121	A2A124;A2A123;A0A0G2L8W3;A2A125;F1R686;A0A0G2KZL6;F1QB18;A0A0G2KD98;A2A122;A2A121	Doublecortin like protein kinase_4 (Doublecortin-like kinase 2a)	dclk2a dclk2
only	A0A0R4IJC6;F1R222;A0A0R4IT69	A0A0R4IJC6;F1R222;A0A0R4IT69	Dynactin 4 (Fragment)	dctn4
1.1595	Q803W0;A2AWA1	Q803W0;A2AWA1	DEAD (Asp-Glu-Ala-Asp) box polypeptide 39Ab (DEAD (Asp-Glu-Ala-Asp) box polypeptide 39b) (Ddx39b protein)	ddx39ab ddx39b CH211-106H11.2-001
1.02499	F1RCB2;X1WHB2;X1WFB0	F1RCB2;X1WHB2;X1WFB0	DEAD-box helicase 3 X-linked b	ddx3xb ddx3b pl10
only	E9QG17;B0JZJ1;Q6NWH7;F1Q5L6	E9QG17;B0JZJ1;Q6NWH7;F1Q5L6	DEAD (Asp-Glu-Ala-Asp) box helicase 5 (Fragment)	ddx5
4.34051	F1QGC8	F1QGC8	D-aminoacyl-tRNA deacylase 1 (EC 3.1.1.96) (Gly-tRNA(Ala) deacylase 1) (EC 3.1.1.-) (Gly-tRNA(Gly) deacylase 1)	dtd1
0.254179	A2CJ04;A0A0R4IML3	A2CJ04;A0A0R4IML3	Dystrobrevin	dtnbb BDTN dtnb
2.48808	A0A0R4IXD8	A0A0R4IXD8	Dynein, cytoplasmic 1, intermediate chain 2b	dync1i2b
only	Q6TGT3	Q6TGT3	Dynein, light chain, Tctex-type 3 (Dynlt3 protein) (T-complex-associated-testis-expressed 1-like)	dynlt3 TCTE1L tcte1l
only	A0A0R4IAH3;A0A0R4IVE3;A0A0R4IG15;A0A0R4IG25	A0A0R4IAH3;A0A0R4IVE3	Enoyl-CoA delta isomerase 2	eci2
only	Q5SPD1;Q5SPC9	Q5SPD1;Q5SPC9	Elongation factor-1, delta, b (Eukaryotic translation elongation factor 1 delta b (guanine nucleotide exchange protein))	eef1db si:dkey-235d18.4
only	Q7ZV55	Q7ZV55	Eukaryotic translation initiation factor 3 subunit I (eIF3i) (Eukaryotic translation initiation factor 3 subunit 2) (eIF-3-beta) (eIF3 p36)	eif3i eif3s2
only	A0A0R4IXJ1;F1R133;Q6GQM6;Q1MT19;A0A2R8S0A2;A9C3U8	A0A0R4IXJ1;F1R133	ELAV-like protein	elavl4
only	F1RDZ9	F1RDZ9	Enhancer of polycomb homolog	epc2
only	F1RCL1;F1Q9D9;E7F2W4;F1R4B3;O13146	F1RCL1;F1Q9D9;E7F2W4	Eph receptor A4b	epha4b
only	F1RBN6	F1RBN6	Ethylmalonic encephalopathy 1	ethe1
only	A0A0R4IIQ0;A0A0R4II01	A0A0R4IIQ0;A0A0R4II01	Enah/Vasp-like b	evlb
0.503793	Q9I8N9;F8W3N3;F8W4L9	Q9I8N9;F8W3N3;F8W4L9	Brain-type fatty acid-binding protein (Fabp7a protein) (Fatty acid-binding protein 7, brain, a)	fabp7a FABP7 fabp7
only	B8JHS0;E9QIC8	B8JHS0;E9QIC8	FERM, RhoGEF (ARHGEF) and pleckstrin domain protein 1 (chondrocyte-derived)	farp1
3.4551	A8KBX3	A8KBX3	Fructosamine 3 kinase-related protein (MGC174333 protein)	fn3krp MGC174333
only	E7FDY7;F6NHI0;A0A2R8Q740	E7FDY7;F6NHI0;A0A2R8Q740	Glucose-6-phosphate 1-dehydrogenase (EC 1.1.1.49)	g6pd
only	Q1LUN9	Q1LUN9	Gamma-aminobutyric acid (GABA) B receptor, 2	gabbr2 si:dkey-190l1.2
only	E7EZ53	E7EZ53	Galanin peptides [Cleaved into: Galanin; Galanin message-associated peptide]	gal ppg
only	Q6DG93	Q6DG93	Gap43 protein (Growth-associated protein 43)	gap43
only	F6P2R4	F6P2R4	Glycine C-acetyltransferase	gcat
only	E7FFJ7	E7FFJ7	Uncharacterized protein	ggt5b
0.427869	Q7T2P7	Q7T2P7	Glutamine synthetase (EC 6.3.1.2)	glula
only	F1QJX7	F1QJX7	GNAS complex locus	gnas
only	Q6PBY0	Q6PBY0	Guanine nucleotide-binding protein subunit beta-5b	gnb5b
only	A0A0R4IUN4;A0A0R4IXF1	A0A0R4IUN4;A0A0R4IXF1	Nucleolar GTP-binding protein 2 (Fragment)	gnl2
0.269434	Q6DGU9;E9QD21	Q6DGU9;E9QD21	Glutathione S-transferase kappa (EC 2.5.1.18)	gstk1 zgc:92763
only	A8KBR8	A8KBR8	Glutathione S-transferase mu tandem duplicate 2 (Zgc:173994 protein)	gstm.2 zgc:173994
only	E7F6T1	E7F6T1	Guanylate cyclase 1, soluble, beta 2	gucy1b2
only	F1QQC7;A0A2R8Q6Z0;A0A2R8Q562;A0A2R8QCN9;A0A2R8RIH7;A0A2R8QHM5;U3JAG6	F1QQC7;A0A2R8Q6Z0;A0A2R8Q562;A0A2R8QCN9;A0A2R8RIH7;A0A2R8QHM5;U3JAG6	Guanylate cyclase (EC 4.6.1.2)	gucy2c si:ch211-163m16.1
only	F1QY27	F1QY27	H1 histone family, member X	h1fx
0.446613	Q0Z946;A0A0R4IPN8;Q71PD7	Q0Z946;A0A0R4IPN8;Q71PD7	Histone H2A	h2afvb h2afvl
0.574677	Q4V914;A0A0R4IZ93;A0A0R4IAE9;A0A0R4IXR3;Q1RLR9	Q4V914;A0A0R4IZ93;A0A0R4IAE9	Core histone macro-H2A	h2afy2 zgc:114051
1.23153	A3KPR4;X1WGM1;A0A140LGV2	A3KPR4;X1WGM1	Histone H4	hist1h4l zgc:165555
only	A3KPR3	A3KPR3	Histone H1-like	histh1l
only	A0A0R4IFH5	A0A0R4IFH5	3-hydroxy-3-methylglutaryl coenzyme A reductase (HMG-CoA reductase) (EC 1.1.1.34)	hmgcrb
only	Q3B732	Q3B732	High mobility group nucleosomal-binding domain 2 (Zgc:123210 protein)	hmgn2 zgc:123210
2.18978	F6P364;B0V1I7;B0V1I8;B0V1I6	F6P364;B0V1I7;B0V1I8;B0V1I6	Heterogeneous nuclear ribonucleoprotein A3	hnrnpa3
only	F1Q577;A8KC22;A0A0R4IB42	F1Q577;A8KC22;A0A0R4IB42	Heterogeneous nuclear ribonucleoprotein L2	hnrnpl2
only	X1WFL7;A0A2R8RN86;F1Q8K1;X1WBT9;A0A0R4IQH9	X1WFL7;A0A2R8RN86;F1Q8K1	Heat shock protein 12A (Fragment)	hspa12a
0.782174	A0A0G2L2K4	A0A0G2L2K4	Uncharacterized protein	htr7
0.720627	Q6PFS4	Q6PFS4	MICOS complex subunit MIC60 (Mitofilin)	immt
only	Q503S9	Q503S9	Inositol-1-monophosphatase (EC 3.1.3.25)	impa2 zgc:110201
only	A0A0R4IWP4	A0A0R4IWP4	Inositol polyphosphate-5-phosphatase Ka	inpp5ka
only	A0JME6	A0JME6	Isochorismatase domain-containing protein 2	isoc2 zgc:109735
0.691824	E7FGP9;Q8AW60;A0A286Y9D4;E9QEY6	E7FGP9;Q8AW60;A0A286Y9D4	Isovaleryl-CoA dehydrogenase	ivd
only	A0A286Y9Q1;A0A0G2KR99	A0A286Y9Q1;A0A0G2KR99	Lysine (K)-specific demethylase 5A	kdm5a
only	F6PBE4;F1Q597	F6PBE4;F1Q597	Lysine (K)-specific demethylase 6A	kdm6a
only	F1R8U0;Q1RLR3	F1R8U0;Q1RLR3	Keratin 94	krt94
only	Q1LVF0	Q1LVF0	Laminin subunit gamma-1	lamc1
2.19017	A8WGN9	A8WGN9	Lipase	lipf
only	F1QBH8	F1QBH8	Leucine-rich repeat-containing 4Ba	lrrc4ba
only	A0A140LGM4	A0A140LGM4	MACRO domain-containing 2	macrod2
only	A0A2R8Q3V4;E7F624	A0A2R8Q3V4;E7F624	Microtubule-associated protein 6a	map6a
0.657483	Q6NUY9;E9QIF0	Q6NUY9;E9QIF0	Microtubule-associated protein, RP/EB family, member 1 (Microtubule-associated protein, RP/EB family, member 1b)	mapre1b mapre1
only	Q9DDG2	Q9DDG2	Midkine b (Midkine-related growth factor Mdk2)	mdkb mdk2
only	Q0P405	Q0P405	MICOS complex subunit MIC10	micos10 minos1 zgc:153623
only	F1RBY0	F1RBY0	MINDY lysine 48 deubiquitinase 2	mindy2 fam63b si:busm1-199m19.4
only	Q6IQX1;A2BGX6;F1R6C7;A0A2R8Q2N5;B8A569;B8A568;B8A561;E7FAD0	Q6IQX1;A2BGX6;F1R6C7;A0A2R8Q2N5;B8A569;B8A568;B8A561;E7FAD0	Myosin, heavy polypeptide 2, fast muscle-specific	myhz2
only	E7F8T6;F1RDZ8	E7F8T6;F1RDZ8	Nicotinamide phosphoribosyltransferase (NAmPRTase) (EC 2.4.2.12)	nampta
only	Q803X7;F8W244;F1QYW8;A0A2R8RJ83;A0A2R8Q4J7	Q803X7;F8W244;F1QYW8;A0A2R8RJ83;A0A2R8Q4J7	Nap1l1 protein (Nucleosome assembly protein 1, like 1) (Nucleosome assembly protein 1-like 1)	nap1l1
only	A0A0R4IAW3	A0A0R4IAW3	Neural cell adhesion molecule 1a	ncam1a
only	F1QPX0;A0A2R8QGW8	F1QPX0;A0A2R8QGW8	Neuron-derived neurotrophic factor	ndnf
2.56936	A6XCT1;A0A0R4ICQ1	A6XCT1;A0A0R4ICQ1	NDRG family member 4 (Ndrg4)	ndrg4
only	Q6P119	Q6P119	NADH:ubiquinone oxidoreductase subunit B3 (Zgc:77225)	ndufb3 zgc:77225
0.709199	F1Q4N4	F1Q4N4	NADH:ubiquinone oxidoreductase core subunit S2	ndufs2
only	F1Q9C0;F1QJV3	F1Q9C0;F1QJV3	Neuroligin 2a	nlgn2a
only	F1QX74	F1QX74	Neuroligin 2b	nlgn2b
0.352921	Q6NYQ7;E9QDE7	Q6NYQ7	Nicotinamide nucleotide transhydrogenase	nnt
only	Q7ZVI8	Q7ZVI8	NPL4 homolog, ubiquitin recognition factor (Nploc4 protein) (Nuclear protein localization 4 homolog (S. cerevisiae))	nploc4
only	F1QRK6;Q6DGP8	F1QRK6;Q6DGP8	Neuritin 1a	nrn1a
only	F1QZF9;E7F9I8;B7ZV58;E7FH58	F1QZF9;E7F9I8;B7ZV58;E7FH58	Neurotrimin (Fragment)	ntm
only	A0A0R4IR03;Q6NV13	A0A0R4IR03;Q6NV13	NudC nuclear distribution protein (Fragment)	nudc
only	Q7T3C6	Q7T3C6	Cleavage and polyadenylation specificity factor subunit 5 (Nudix hydrolase 21)	nudt21 cpsf5
only	Q6NWY2	Q6NWY2	Oxidative stress-responsive kinase 1b (Oxidative-stress responsive 1b) (Oxsr1b protein)	oxsr1b
only	A0A0R4IAP2;Q7ZVK5;Q504B8;A8WHQ0;A8WHQ1	A0A0R4IAP2;Q7ZVK5;Q504B8;A8WHQ0;A8WHQ1	Poly(rC)-binding protein 2	pcbp2
only	E9QIE6;B6VCA1	E9QIE6;B6VCA1	Proprotein convertase subtilisin/kexin type 1	pcsk1
only	Q6NW45;F1R0J8	Q6NW45;F1R0J8	Dihydrolipoamide acetyltransferase component of pyruvate dehydrogenase complex (EC 2.3.1.-)	pdhx zgc:66110
only	Q1JPY6	Q1JPY6	Prefoldin subunit 2	pfdn2
only	A0A2R8QTG0;Q7SX94	A0A2R8QTG0;Q7SX94	Prefoldin subunit 6	pfdn6
only	E7F0A1	E7F0A1	Profilin	pfn1
only	F1R9D7	F1R9D7	Phosphatase and actin regulator	phactr1
only	F6P2R0	F6P2R0	Polyhomeotic homolog 2b (Drosophila)	phc2b
only	E9QHY3;Q6YMR2	E9QHY3;Q6YMR2	PHD finger protein 5A	phf5a
only	A0A0R4IJ71;E7F4T0;E9QCV2;A0A2R8QR17	A0A0R4IJ71;E7F4T0;E9QCV2;A0A2R8QR17	Plectin b	plecb
only	X1WD18;E7F6N0	X1WD18;E7F6N0	Phospholipid phosphatase-related 3b	plppr3b lppr3b
only	F1QT45	F1QT45	Pinin, desmosome-associated protein	pnn
only	A0A2R8QMV0;Q7ZV11	A0A2R8QMV0;Q7ZV11	Polymerase (RNA) II (DNA directed) polypeptide C	polr2c
only	Q568H8	Q568H8	DNA-directed RNA polymerases I, II, and III subunit RPABC3	polr2h zgc:110289
only	A0A0R4IDB2;F1QJE5	A0A0R4IDB2;F1QJE5	Protein phosphatase, Mg2+/Mn2+-dependent, 1G	ppm1g
only	A0A0R4IZT6	A0A0R4IZT6	Serine/threonine-protein phosphatase (EC 3.1.3.16)	ppp1cc
only	A2BG80;A0A2R8PVH8;A0A2R8QJM3;A0A0R4IEA6;A0A2R8Q610	A2BG80;A0A2R8PVH8	Serine/threonine-protein phosphatase 2A 55 kDa regulatory subunit B	ppp2r2ab ppp2r2a
only	F1Q753	F1Q753	Protein phosphatase 6, regulatory subunit 2b	ppp6r2b
only	A0A2R8QMW2;Q7SY24;A0A2R8RKD1;Q7T2C5	A0A2R8QMW2;Q7SY24;A0A2R8RKD1;Q7T2C5	Protein kinase C (EC 2.7.11.13)	prkcbb
only	Q7ZV92	Q7ZV92	PRP19/PSO4 homolog (S. cerevisiae) (Pre-mRNA-processing factor 19) (Prp19 protein)	prpf19 prp19
only	A0A0R4IWP3;Q6DHI9	A0A0R4IWP3;Q6DHI9	Proteasome subunit beta 2	psmb2
only	A0A2R8Q159;Q7SZQ8	A0A2R8Q159;Q7SZQ8	Prostaglandin E synthase 3a (cytosolic)	ptges3a
only	E7FBM8	E7FBM8	Protein tyrosine phosphatase domain-containing 1b	ptpdc1b
only	A0A0R4IIZ4;A3KPJ4	A0A0R4IIZ4;A3KPJ4	Protein tyrosine phosphatase, receptor type, N polypeptide 2	ptprn2
only	Q5SPD7	Q5SPD7	Pyrroline-5-carboxylate reductase 3 (P5C reductase 3) (P5CR 3) (EC 1.5.1.2) (Pyrroline-5-carboxylate reductase-like protein)	pycr3 pycrl si:dkey-235d18.3
only	E7F1G4	E7F1G4	R3H domain and coiled-coil-containing 1-like	r3hcc1l
only	Q7ZSZ0;A0A2R8RJG0;F1QYB8;Q4V984	Q7ZSZ0;A0A2R8RJG0;F1QYB8;Q4V984	RAB1A, member RAS oncogene family (RAB1A, member RAS oncogene family b) (Rab1a protein)	rab1ab rab1a
only	Q6DHJ2	Q6DHJ2	RAB3A, member RAS oncogene family (RAB3A, member RAS oncogene family, a)	rab3aa rab3a
only	Q7T383	Q7T383	Rala protein (V-ral simian leukemia viral oncogene homolog A (Ras related)) (V-ral simian leukemia viral oncogene homolog Aa (ras-related))	ralaa rala
only	A0A2R8Q062;A0A0R4IX73;A0A2R8RWY4;A2CEA7	A0A2R8Q062;A0A0R4IX73;A0A2R8RWY4;A2CEA7	Ras protein-specific guanine nucleotide-releasing factor 2b	rasgrf2b
only	Q6PBX9	Q6PBX9	Receptor expression-enhancing protein	reep5
only	F1QQN6;E7F226	F1QQN6;E7F226	Arginine-glutamic acid dipeptide (RE) repeats a (Fragment)	rerea
only	B8A5C2	B8A5C2	Raftlin family member 2	rftn2
0.49147	A0A2R8RZZ7;Q1LXK2;A0A0R4ILU1;A0A2R8QP98	A0A2R8RZZ7;Q1LXK2;A0A0R4ILU1;A0A2R8QP98	RHO family-interacting cell polarization regulator 1	ripor1
only	F1QC45	F1QC45	Protein XRP2	rp2
only	E9QF69;F1QN76;Q6DGL0	E9QF69;F1QN76;Q6DGL0	Ribosomal protein L18	rpl18
0.370286	Q7ZWJ4	Q7ZWJ4	60S ribosomal protein L18a	rpl18a zgc:56546
1.17207	Q5BJJ2;F1QBR2	Q5BJJ2;F1QBR2	Ribosomal protein L3 (Rpl3 protein)	rpl3
0.827424	A7E2K4	A7E2K4	Ribosomal protein, large P2,-like (Rplp2l protein)	rplp2l
0.812409	F1QQM6;F1QTB5	F1QQM6;F1QTB5	Ribophorin I (Fragment)	rpn1
only	Q6PBW3	Q6PBW3	Ribosomal protein S14	rps14
only	Q6Q420	Q6Q420	Ribosomal protein S15a	rps15a
only	Q7ZUG5	Q7ZUG5	40S ribosomal protein S21	rps21
only	Q6PBT1	Q6PBT1	40S ribosomal protein S27	rps27.2 zgc:73262
only	F1QKI4;Q7ZUH1	F1QKI4;Q7ZUH1	RNA transcription, translation and transport factor protein	rtraf
1.27567	F1QI60	F1QI60	RUN and FYVE domain-containing 3	rufy3
only	A0A0G2KQB9;A0A2R8PWZ0;A0A2R8Q4H1;A0A2R8QS07	A0A0G2KQB9;A0A2R8PWZ0;A0A2R8Q4H1;A0A2R8QS07	Ryanodine receptor 2	ryr2a
3.05082	Q06W30;Q06W28	Q06W30;Q06W28	Sodium channel, voltage-gated, type II, beta (Voltage-gated sodium channel beta 2 subunit splice variant B)	scn2b SCN2B
only	Q7T2E1;A0A2R8RKG2	Q7T2E1;A0A2R8RKG2	SEC13 homolog (S. cerevisiae) (SEC13 homolog, nuclear pore and COPII coat complex component) (SEC13-like 1 (S. cerevisiae))	sec13 sec13l1 DKEY-72G22.2-001
only	A0A140LGS9	A0A140LGS9	Selenoprotein J	selenoj selj
only	Q802Z9;F1Q5Q3	Q802Z9;F1Q5Q3	SERPINE1 mRNA binding protein 1 (SERPINE1 mRNA-binding protein 1a) (Serbp1 protein)	serbp1a serbp1
only	A0A2R8QNI9;E9QD14;E7EXI2	A0A2R8QNI9;E9QD14;E7EXI2	Uncharacterized protein	sez6l2
only	A0A2R8PX79;A0A2R8QRA3	A0A2R8PX79;A0A2R8QRA3	Small G protein-signaling modulator 1b	sgsm1b
1.1045	A0A2R8QAF3;Q1MT71;A0A140LG18;A0A0R4IZ95	A0A2R8QAF3;Q1MT71;A0A140LG18;A0A0R4IZ95	SH3-domain GRB2-like 1a	sh3gl1a
1.04076	B0R0K9	B0R0K9	Si:ch211-103n10.5	si:ch211-103n10.5
only	R4GEY3;E7FAK0;F1R9N6	R4GEY3;E7FAK0;F1R9N6	Si:ch211-113a14.18	si:ch211-113a14.18 si:ch211-113a14.24
only	A0A140LH96	A0A140LH96	Si:ch211-113d11.5	si:ch211-113d11.5
0.853631	A0A0R4IQ52	A0A0R4IQ52	Si:ch211-132g1.3	si:ch211-132g1.3
1.06172	A0A286Y9N9;H0WEA3	A0A286Y9N9	Si:ch211-214j24.9	si:ch211-214j24.9
only	E7F290;A0A0R4IRN5;A0A0R4IJB0	E7F290;A0A0R4IRN5;A0A0R4IJB0	Si:ch211-222l21.1	si:ch211-222l21.1
only	A0A0R4IRN7;A0A0R4IGB5;E7F5B6	A0A0R4IRN7;A0A0R4IGB5;E7F5B6	Si:ch211-235e9.8	si:ch211-235e9.8
only	F1R3C8;A0A2R8Q971	F1R3C8;A0A2R8Q971	Si:ch211-246e12.3 (Fragment)	si:ch211-246e12.3
0.281787	B8JLR6	B8JLR6	Si:ch211-251b21.1	si:ch211-251b21.1
only	A0A2R8RT00;A0A0R4IP87	A0A2R8RT00;A0A0R4IP87	Si:ch211-255f4.7	si:ch211-255f4.7
only	A0A140LH63;A0A140LFZ1;A0A140LH34;A0A140LH11;A0A140LGZ1;A0A140LH24	A0A140LH63;A0A140LFZ1;A0A140LH34;A0A140LH11;A0A140LGZ1;A0A140LH24	Si:ch73-368j24.12	si:ch73-368j24.12
only	Q5RH67	Q5RH67	Si:dkey-180p18.9 (Fragment)	si:dkey-180p18.9
only	I3IT77;E7F4Q9;I3ITK3	I3IT77;E7F4Q9;I3ITK3	Si:dkey-19e4.5	si:dkey-19e4.5
only	X1WHF1;R4GE15;Q05AK8;G1K2V1;F1R4A4;F1QAU0;B3DJF8;A0A140LG54;X1WH60;X1WG17;X1WC20;Q5BJA5;Q6PC60;X1WDH8	X1WHF1;R4GE15;Q05AK8;G1K2V1;F1R4A4;F1QAU0;B3DJF8;A0A140LG54;X1WH60;X1WG17;X1WC20;Q5BJA5;Q6PC60;X1WDH8	Histone H2B	si:dkey-261m9.6
only	A0A140LG11	A0A140LG11	Si:dkey-56m19.5	si:dkey-56m19.5
only	I3ITI9;H0WE41;H0WFD2	I3ITI9;H0WE41;H0WFD2	Si:dkey-89b17.4 (Fragment)	si:dkey-89b17.4
only	A0A0R4IFX9;A0A286Y8B4;A0A2R8RMV2;A0A2R8Q9J0	A0A0R4IFX9;A0A286Y8B4;A0A2R8RMV2;A0A2R8Q9J0	Anion exchange protein	slc4a10a
only	A0A140LG64	A0A140LG64	Transporter (Fragment)	slc6a11b
0.676032	B0V3R4	B0V3R4	Transporter	slc6a6a
only	E7EXU6	E7EXU6	Solute carrier family 7 (amino acid transporter light chain, L system), member 8a	slc7a8a slc7a8b
only	F1QBQ8	F1QBQ8	Sarcolemma-associated protein b	slmapb
only	E9QCA0;F1Q5X0	E9QCA0;F1Q5X0	Synaptosomal-associated protein 29 (Fragment)	snap29
only	Q1LYE8;Q696W0;A0A0R4IS57	Q1LYE8;Q696W0;A0A0R4IS57	Striated muscle-enriched protein kinase a	spega
only	Q6NYA0	Q6NYA0	Serine/arginine-rich splicing factor 1B (Splicing factor, arginine/serine-rich 1) (Splicing factor, arginine/serine-rich 1B)	srsf1b sfrs1 sfrs1b zgc:111894 zgc:65898 zgc:76897
only	Q801U4;Q801U3	Q801U4;Q801U3	Serine and arginine-rich-splicing factor 3a	srsf3a
0.870337	A1L1U1	A1L1U1	Striatin, calmodulin-binding protein (Zgc:158357)	strn zgc:158357
only	A5PMJ7	A5PMJ7	Syntaxin 12	stx12
only	F1QRX2;Q6NV25;Q6DI05;Q6DHL4	F1QRX2;Q6NV25;Q6DI05;Q6DHL4	Small ubiquitin-related modifier (SUMO)	sumo3b
1.07741	X1WCQ3	X1WCQ3	Synaptic vesicle glycoprotein 2Bb	sv2bb
0.3936	B0S6H7;B0S6H6	B0S6H7;B0S6H6	Synaptophysin b	sypb
only	A0A1L1QZF2	A0A1L1QZF2	Transaldolase (EC 2.2.1.2)	taldo1
only	Q1LWB0	Q1LWB0	Tax1-binding protein 1 homolog A	tax1bp1a si:ch211-204j16.2
only	A0A2R8QFG4;A0A2R8QFZ9;A0A2R8RKG9;A0A2R8PYK5;E7FCR8	A0A2R8QFG4;A0A2R8QFZ9;A0A2R8RKG9;A0A2R8PYK5;E7FCR8	TBC1 domain family, member 24	tbc1d24
only	F1QFR0	F1QFR0	Thyroglobulin (Fragment)	tg
only	E7FC78;Q9W762	E7FC78;Q9W762	Mitochondrial import inner membrane translocase subunit Tim9	timm9
only	A0A2R8RPU1;B8JIL3	A0A2R8RPU1;B8JIL3	Toll-like receptor 3	tlr3
only	B0S6Y8	B0S6Y8	Transmembrane protein with EGF-like and two follistatin-like domains 2a	tmeff2a tmeff2
0.737459	F1QB50	F1QB50	Thymopoietin b	tmpob
only	E7EXE8	E7EXE8	Tenascin XBa	tnxba si:dkey-8k3.1 tnxb
only	X1WBD9;X1WBS5	X1WBD9;X1WBS5	Translocase of outer mitochondrial membrane 6 homolog (yeast) (Fragment)	tomm6
only	A7E2K1;A0A2R8RQ88;A0A2R8QH41	A7E2K1;A0A2R8RQ88;A0A2R8QH41	Tropomyosin 1 (alpha) (Zgc:171719 protein)	tpm1 zgc:171719
only	A0A1D5NSA5	A0A1D5NSA5	Tropomyosin alpha-1 chain (Fragment)	tpma
only	Q5RI09	Q5RI09	Translocated promoter region b, nuclear basket protein	tprb
only	Q6DHS0	Q6DHS0	Tripartite motif-containing 55a	trim55a trim55
only	F1Q8E9;Q0P4A6	F1Q8E9;Q0P4A6	Protein TSSC4	tssc4
0.713752	B0R193;Q3B7P7;Q7SXA3;A0A0N4STS4;A0A2R8RR55;B0R189;F1QHN6;A0A0N4SUD2	B0R193;Q3B7P7;Q7SXA3;A0A0N4STS4;A0A2R8RR55;B0R189;F1QHN6;A0A0N4SUD2	Ubiquitin B	ubb
only	F1QWM3;Q5PR60;A0A2R8QGJ9	F1QWM3;Q5PR60;A0A2R8QGJ9	Ubiquitin-conjugating enzyme E2Ka (UBC1 homolog, yeast)	ube2ka
only	Q7ZWB2	Q7ZWB2	Ubiquitin-like protein 4A	ubl4a si:dkey-32e23.2 zgc:56596
only	A0A2R8PZV9;A0A2R8PZN5;E7F6G9	A0A2R8PZV9;A0A2R8PZN5;E7F6G9	Uncharacterized protein	uggt2
only	A5PMY3	A5PMY3	UBAP1-MVB12-associated (UMA) domain-containing 1	umad1 si:dkey-119m17.2
only	A0A0R4IVE2;A0A2R8PWQ0;A0A2R8Q9M8	A0A0R4IVE2;A0A2R8PWQ0;A0A2R8Q9M8	Ubiquitin-specific peptidase 10	usp10
only	A0A2R8QUB8;E7FCR5	A0A2R8QUB8;E7FCR5	Ubiquitin-specific peptidase 32	usp32
only	A0A0R4ITZ2;Q66L58	A0A0R4ITZ2;Q66L58	Protein VAC14 homolog	vac14
only	B0V210	B0V210	Vang-like protein	vangl1
0.791553	Q6NWC1	Q6NWC1	Vdac1 protein (Voltage-dependent anion channel 1)	vdac1 VDAC1
0.511338	Q8AWD0	Q8AWD0	Vdac2 protein (Voltage-dependent anion channel 2)	vdac2
only	B0R198	B0R198	Voltage-dependent anion channel 3 (Fragment)	vdac3
only	F1RE77	F1RE77	VRK serine/threonine kinase 3	vrk3
only	A0A2R8QV67;A0A2R8QN47;F1Q7L0;A0A2R8RWE8	A0A2R8QV67;A0A2R8QN47;F1Q7L0;A0A2R8RWE8	Vitellogenin 4	vtg4
only	Q5RGA8;F6P6X1	Q5RGA8;F6P6X1	YLP motif-containing 1	ylpm1 si:ch211-59d15.5
only	Q802Z0	Q802Z0	YTH N(6)-methyladenosine RNA-binding protein 1 (YTH domain family, member 1)	ythdf1
0.324881	Q7ZUM0	Q7ZUM0	Tyrosine 3-monooxygenase/tryptophan 5-monooxygenase activation protein, theta polypeptide a	ywhaqa ywhaq2
only	A0A0R4IZN4	A0A0R4IZN4	Zgc:109744	zgc:109744
only	F1R391;B8A6A3	F1R391;B8A6A3	Zgc:110319 (Fragment)	zgc:110319
only	B7ZVT8;A9JRB6	B7ZVT8;A9JRB6	Zgc:172067 (Zgc:172067 protein)	zgc:172067
only	F1Q6L5	F1Q6L5	Zgc:172352	zgc:172352
only	F1QP99	F1QP99	Protein disulfide-isomerase (EC 5.3.4.1)	zgc:77086
only	E7F1Q7	E7F1Q7	Zinc finger Ran-binding domain-containing protein 2	zranb2
1.15456	A0A2R8Q6P3;A0A2R8QSS6;F1QYN7;A0A0R4IWG8;Q8JFG6;B0S5Q7;A0A2R8QC30;A0A0R4IS04;A0A2R8QN30;A0A2R8QQY0;F1QZP8	A0A2R8Q6P3;A0A2R8QSS6;F1QYN7;A0A0R4IWG8;Q8JFG6;B0S5Q7;A0A2R8QC30;A0A0R4IS04;A0A2R8QN30;A0A2R8QQY0;F1QZP8	Uncharacterized protein
0.403255	A0A0R4IFL5	A0A0R4IFL5	Proteasome 26S subunit, non-ATPase 2
0.375369	A0A2R8QHD1;F1QS28	A0A2R8QHD1;F1QS28	Uncharacterized protein
only	A0A2R8Q8P7;A0A0R4IHJ1	A0A2R8Q8P7;A0A0R4IHJ1	Uncharacterized protein
only	A0A286YAW8	A0A286YAW8	Uncharacterized protein
only	A0A2R8RJQ6	A0A2R8RJQ6	Uncharacterized protein

## Sheet: Table S11
ACUTE 34°Cvs26°C_INCREASED or ONLY EXPRESSED at 34°C
Welch's T-test Difference LFQ	Protein IDs	Majority protein IDs	Protein names	Gene names
-0.363786	F1QDZ6	F1QDZ6	Bridging integrator 1a (Fragment)	bin1a
-0.747323	A0A0R4IN54;E7FD40;E9QF57;F8W5X7;F8W5F8;F1QRX4;A0A2R8QMI5	A0A0R4IN54;E7FD40;E9QF57	Bridging integrator 1a	bin1a
only	A0A2R8Q5I9;A0A2R8QRP7;A0A0G2KK56	A0A2R8Q5I9;A0A2R8QRP7;A0A0G2KK56	Uncharacterized protein	N/A
only	A0A2R8QK09	A0A2R8QK09	Glucosidase alpha, acid	N/A
only	F1QLU8	F1QLU8	ATP-binding cassette, sub-family A (ABC1), member 12 (Fragment)	abca12
only	Q9DDE3	Q9DDE3	Acetylcholinesterase (AChE) (EC 3.1.1.7)	ache
-0.294765	F8W4M7;A0A2R8RID5	F8W4M7;A0A2R8RID5	Aconitate hydratase, mitochondrial (Aconitase) (EC 4.2.1.-) (Fragment)	aco2
only	F1QH99;A0A0R4IBG2	F1QH99;A0A0R4IBG2	Acid phosphatase 1	acp1
-0.473559	A5WWI5	A5WWI5	Alpha-2-HS-glycoprotein 2	ahsg2
only	A2BHD5;Q6PBZ5	A2BHD5;Q6PBZ5	Allograft inflammatory factor 1-like (Novel protein (Zgc:73179))	aif1l DKEY-35I22.4 DKEY-35I22.4-003
-0.338678	Q6DHT4	Q6DHT4	Aldehyde dehydrogenase 6 family, member A1 (Zgc:92082)	aldh6a1 zgc:92082
-0.973179	B8JIS9;B8JIS2;A0A0J9YJL9;E9QHT2	B8JIS9;B8JIS2;A0A0J9YJL9;E9QHT2	AMP deaminase (EC 3.5.4.6)	ampd2b ampd2
-0.226868	F6NK19;Q6NYJ9;E9QC84	F6NK19;Q6NYJ9;E9QC84	AP complex subunit beta	ap2b1
-0.883142	A0A0G2KQL4;A0A0G2L8C2	A0A0G2KQL4;A0A0G2L8C2	AP-3 complex subunit beta	ap3b2
-1.05927	A0A0R4IKF0	A0A0R4IKF0	Apolipoprotein A-Ib	apoa1b
-1.38268	B3DFP9	B3DFP9	Apolipoprotein A-II (Zgc:193613)	apoa2 zgc:193613
only	F1QHR0	F1QHR0	Apolipoprotein A-IV b, tandem duplicate 1	apoa4b.1
only	A0A0R4IRJ7	A0A0R4IRJ7	Rho GTPase-activating protein 21a	arhgap21a
only	Q6PFV1	Q6PFV1	cAMP-regulated phosphoprotein 19a	arpp19a arpp19
-0.43653	Q5RGZ4;F6PDY7	Q5RGZ4;F6PDY7	Calcium-transporting ATPase (EC 3.6.3.8)	atp2b1a pmca1 si:dkey-18o7.1
-0.323672	Q5RH26	Q5RH26	ATP synthase subunit gamma	atp5f1c atp5c1
-0.326578	Q08BA1	Q08BA1	ATP synthase subunit alpha	atp5fa1 atp5a1
only	A0A0R4IQ37;F1QA42	A0A0R4IQ37;F1QA42	Ataxin 2-like	atxn2l
only	Q90485	Q90485	Hemoglobin subunit beta-2 (Beta-2-globin) (Beta-A2-globin) (Hemoglobin beta-2 chain)	ba2 si:dz118j2.3; ba2l si:dz118j2.1 zgc:92900
only	Q6DHC4;E7F463;F1QFC2;F1R886	Q6DHC4;E7F463;F1QFC2;F1R886	Complement component bfb	bfb
-0.702622	A0A0R4ICD8;A0A2R8QB83	A0A0R4ICD8;A0A2R8QB83	BTB (POZ) domain-containing 17b (Fragment)	btbd17b
-0.740416	B8JKW4	B8JKW4	Complement component c3a, duplicate 1	c3a.1 si:dkey-76b14.4
only	F1QD76	F1QD76	Cell adhesion molecule 1b (Fragment)	cadm1b
-0.429046	F1RAD4;A0A2R8RZM8;A0A2R8RM66;F1QYP0	F1RAD4;A0A2R8RZM8;A0A2R8RM66;F1QYP0	Cell adhesion molecule 2a (Fragment)	cadm2a
-0.708207	B0F6R3;B0CLV6	B0F6R3;B0CLV6	Cell adhesion molecule 3	cadm3
only	F1QUS0	F1QUS0	Calbindin 2b	calb2b
-1.04992	Q6PI52;A0A2R8RTK5;A0A2R8QP29;A0A2R8RYQ3;A0A2R8QJK1;E9QBF1;A0A2R8QB55;Q9I8U8;A0A2R8QMW7;E9QFE7	Q6PI52;A0A2R8RTK5;A0A2R8QP29	Calmodulin (CaM)	calm1a zgc:63926; calm1b; calm2a calm2d; calm2b zgc:64036; calm3a calm2g zgc:86728; calm3b zgc:76987
-0.707473	F1Q8W8	F1Q8W8	Calreticulin	calr
-0.294586	E9QDQ2;A2BGW3;A0A0R4IVW3	E9QDQ2;A2BGW3	Calcium/calmodulin-dependent protein kinase (CaM kinase) II beta 1	camk2b1
-0.513304	Q7SY49	Q7SY49	CaM kinase-like vesicle-associated protein (1G5z)	camkv zgc:63506
-1.04635	Q7ZVR4;F1QM86	Q7ZVR4;F1QM86	Cbx1a protein (Chromobox homolog 1a (HP1 beta homolog Drosophila))	cbx1a cbx1
-0.558513	Q7T2P2	Q7T2P2	T-complex protein 1 subunit gamma	cct3
-0.89809	B3DKJ0	B3DKJ0	T-complex protein 1 subunit eta (TCP-1-eta) (CCT-eta)	cct7
-0.483027	A0A2R8RZF2;A0A2R8Q5E6;A0A2R8RN51;G1K2E7;A0A2R8QKB4;Q90275	A0A2R8RZF2;A0A2R8Q5E6;A0A2R8RN51;G1K2E7;A0A2R8QKB4;Q90275	Cadherin-2	cdh2
-0.298832	Q7ZUN7;E9QB96;A2CEA5;A2CEA4;F6NMS7;A8E5J9;Q7ZUU6;A0A2R9YJH5;A0A0R4IFJ7	Q7ZUN7	Ckmt1 protein (Creatine kinase, mitochondrial 1)	ckmt1
only	E7F2X0;F1R7T2	E7F2X0	CAP-GLY domain-containing linker protein 1a	clip1a
only	Q5SPP0	Q5SPP0	Clavesin-2 (Retinaldehyde-binding protein 1-like 2)	clvs2 rlbp1l2 si:ch211-199i15.4
only	F1QZP6;A0A0R4IFZ1;A0A2R8QFR3;E7FAZ0;E7F641	F1QZP6;A0A0R4IFZ1;A0A2R8QFR3;E7FAZ0;E7F641	Connector enhancer of kinase suppressor of Ras 2a (Fragment)	cnksr2a cnksr2
only	F1QFP1	F1QFP1	Coatomer protein complex, subunit zeta 1	copz1
only	A5WW99;Q66L51	A5WW99;Q66L51	2-methoxy-6-polyprenyl-1,4-benzoquinol methylase, mitochondrial (EC 2.1.1.201) (Ubiquinone biosynthesis methyltransferase COQ5)	coq5 COQ5
-0.666121	E9QI46;E9QEX2;E9QIL5	E9QI46	Coronin	coro1cb
-0.594841	Q6ZM23	Q6ZM23	Cytochrome c oxidase subunit 6C	cox6c si:ch211-239j9.2
-0.917074	Q6P3G1;F1RBQ0;F1Q8N4	Q6P3G1	Ceruloplasmin	cp
-0.540629	F1QR62;F8W3R8;B1H1J6	F1QR62	Collapsin response mediator protein 1	crmp1
only	F1Q7M7;F1QYY6	F1Q7M7;F1QYY6	CREB-regulated transcription coactivator 1b	crtc1b crtc1
only	Q6JAA4;A0A2R8QUZ1	Q6JAA4;A0A2R8QUZ1	CCCTC-binding factor (CCCTC-binding factor (Zinc finger protein))	ctcf
only	F1RBK4;B0V2S9;F1R829	F1RBK4;B0V2S9	Catenin (cadherin-associated protein), delta 2b	ctnnd2b
only	A0A0R4IIW6	A0A0R4IIW6	Cubilin (intrinsic factor-cobalamin receptor)	cubn
-0.616917	Q6IQM2;CON__P62894	Q6IQM2	Cytochrome c	cyc zgc:86706
only	E7FD91	E7FD91	DEAD (Asp-Glu-Ala-Asp) box helicase 6	ddx6
-0.575128	F8W2X8;F1QUM4	F8W2X8;F1QUM4	24-dehydrocholesterol reductase	dhcr24
only	F1R838;Q5PRA2	F1R838;Q5PRA2	Probable 2-oxoglutarate dehydrogenase E1 component DHKTD1, mitochondrial	dhtkd1
-0.391605	A0A2R8QC07;A0A2R8QEC5;F1QFQ6	A0A2R8QC07;A0A2R8QEC5;F1QFQ6	Dihydrolipoamide S-succinyltransferase	dlst
only	F1Q6J7;A0A2R8QB87;E9QH47	F1Q6J7;A0A2R8QB87;E9QH47	Dynein, axonemal, heavy chain 6	dnah6 dnah7l
-1.36032	A5WVI9;A0A2R8QPX2;A0A2R8RM85	A5WVI9;A0A2R8QPX2	DnaJ (Hsp40) homolog, subfamily A, member 2, like	dnaja2b dnaja2l
-0.331953	A0A0R4IG45;F8W429	A0A0R4IG45;F8W429	Dynamin 1a	dnm1a
-1.08655	Q5RHR9;A0A2R8PX39;A5WVX3	Q5RHR9	Dynamin 3a	dnm3a si:dkey-19f21.3
only	Q803B5;F1QRP8;A0A2R8RZN3;A0A0R4IAH2	Q803B5;F1QRP8;A0A2R8RZN3;A0A0R4IAH2	Aspartyl aminopeptidase (Zgc:55944)	dnpep zgc:55944
-0.30268	Q52PJ7;A0A2R8Q5K7;F1Q5V8	Q52PJ7;A0A2R8Q5K7;F1Q5V8	Collapsin response mediator protein 5.1 (Dihydropyrimidinase-like 5a) (Dpysl5a protein)	dpysl5a
-0.700037	Q6PBH4	Q6PBH4	Dynein light chain	dynll1 dynll2
-0.480619	Q7ZZ04	Q7ZZ04	Enoyl CoA hydratase, short chain, 1, mitochondrial	echs1
only	F1R9I0	F1R9I0	Eukaryotic translation initiation factor 4, gamma 2a	eif4g2a
only	F1R7P2;F1QB47	F1R7P2;F1QB47	Eukaryotic translation initiation factor 5B (Fragment)	eif5b
only	A0A0R4IB53;Q5TZC8	A0A0R4IB53;Q5TZC8	ENAH, actin regulator	enah
only	Q6PGY9	Q6PGY9	Ectonucleotide pyrophosphatase/phosphodiesterase 2	enpp2
-0.929684	A2BF67;F8W4V7;Q7ZUT5;Q1L8X2	A2BF67	Endosulfine alpha b	ensab si:dkey-30o16.6
only	F1QIM7;A0A286Y8S1;F8W481;O13148	F1QIM7;A0A286Y8S1;F8W481;O13148	Ephrin type-A receptor 4a	epha4a
only	I3ISA6	I3ISA6	Epiplakin 1	eppk1
only	A0A0R4IGY4;A0A0R4IL25	A0A0R4IGY4;A0A0R4IL25	ELKS/RAB6-interacting/CAST family member 2 (Fragment)	erc2
-0.505942	Q6DC29;A0A0R4IHE5	Q6DC29;A0A0R4IHE5	Family with sequence similarity 49, member A (Family with sequence similarity 49, member A-like)	fam49al fam49a
only	Q6PC01;F1RA98;A0A2R8QQM5	Q6PC01;F1RA98;A0A2R8QQM5	40S ribosomal protein S30	faua fau
only	F8W5D1;F8W425;A0A2R8Q7T0	F8W5D1;F8W425;A0A2R8Q7T0	FES proto-oncogene, tyrosine kinase	fes
-0.8064	E7FE90	E7FE90	Fetuin B	fetub
only	Q5TYU3	Q5TYU3	Fibrinogen-like 2 (Fibrinogen-like 2a)	fgl2a fgl2
-0.401959	F1QEW4;Q7ZZ76	F1QEW4;Q7ZZ76	Flotillin 1a	flot1a
only	F6NHY4;D7PS91	F6NHY4;D7PS91	Fras1-related extracellular matrix protein 2a	frem2a
-0.290547	F1QET7	F1QET7	Fascin	fscn1a fscn1
-0.280963	A0A0A0MPL5	A0A0A0MPL5	Fascin	fscn1b
-1.28322	F1QK04	F1QK04	FXYD domain-containing ion transport regulator	fxyd6
-0.672959	X1WCN8;F1QPE9;Q3B7H1	X1WCN8;F1QPE9;Q3B7H1	Glutamine amidotransferase-like class 1 domain-containing protein 1	gatd1 pddc1
only	Q5RGI3	Q5RGI3	GRIP and coiled-coil domain-containing 1	gcc1
only	A2BG45	A2BG45	G protein-coupled receptor kinase-interacting ArfGAP 2a	git2a
only	F1QVG5;A0A2R8Q886	F1QVG5;A0A2R8Q886	Glypican 1b	gpc1b gpc1
-0.674488	E9QFV9;Q6PC73;Q5RKN6;A0A0R4IWL3	E9QFV9;Q6PC73;Q5RKN6;A0A0R4IWL3	Growth factor receptor-bound protein 2b (Fragment)	grb2b grb2
only	B0V2X4	B0V2X4	Glutamate receptor, ionotropic, AMPA 2a	gria2a
only	A0A2R8QLP2;F1QDE5	A0A2R8QLP2;F1QDE5	Uncharacterized protein	grin2ab
-0.368505	A0A2R8RRC9	A0A2R8RRC9	Hydroxyacyl-CoA dehydrogenase trifunctional multienzyme complex subunit beta	hadhb
only	A0A2R8RWX9;A0A0G2L163;A0A0G2KWG8	A0A2R8RWX9;A0A0G2L163;A0A0G2KWG8	HECT domain E3 ubiquitin protein ligase 4	hectd4
only	F1QA18;A0A2R8QM99	F1QA18;A0A2R8QM99	HESX homeobox 1	hesx1
only	F1QE62	F1QE62	3-hydroxyisobutyrate dehydrogenase (HIBADH) (EC 1.1.1.31)	hibadhb
-0.607143	Q642J0	Q642J0	Histidine triad nucleotide-binding protein 1 (Zgc:103764) (Zgc:103764 protein)	hint1 zgc:103764
-0.568049	Q6NX86	Q6NX86	High mobility group box 1a (High-mobility group box 1)	hmgb1a HMGB1 hmgb1
-0.391048	F1QTL9;F8W265	F1QTL9;F8W265	Heterogeneous nuclear ribonucleoprotein A0b	hnrnpa0b
-0.244542	E7FAQ8	E7FAQ8	Heterogeneous nuclear ribonucleoprotein A1a	hnrnpa1a
-0.431575	Q6NYU8;F8W5P8;F8W2Z3;F8W446;F8W256	Q6NYU8;F8W5P8;F8W2Z3;F8W446;F8W256	Heterogeneous nuclear ribonucleoprotein A/B (Heterogeneous nuclear ribonucleoprotein A/Ba)	hnrnpaba hnrnpab hnrpab
-0.994587	A0A2R8QHK1;F1Q8A5;A0A2R8QRA0	A0A2R8QHK1;F1Q8A5;A0A2R8QRA0	Heterogeneous nuclear ribonucleoprotein D	hnrnpd
-0.864888	B8JLJ8;F6PB84	B8JLJ8;F6PB84	Heterogeneous nuclear ribonucleoprotein K,-like	hnrpkl
-0.908708	A0A0R4INT7;B8JIC5;A0A0G2L0J3;F1R1R1;F1QBC1	A0A0R4INT7;B8JIC5	Homer scaffold protein 1b	homer1b
only	Q90474	Q90474	Heat shock protein HSP 90-alpha 1	hsp90a.1 hsp90 hsp90a hsp90aa1 zgc:86652
-2.16568	Q5RG12;A0A0R4ISA3	Q5RG12;A0A0R4ISA3	Heat shock protein 90, alpha (cytosolic), class A member 1, tandem duplicate 2 (Heat shock protein 90-alpha 2)	hsp90aa1.2 hsp90a.2
-0.753788	Q7T3L3;A0A286YAP4	Q7T3L3;A0A286YAP4	Chaperone protein GP96 (Heat shock protein 90, beta (Grp94), member 1)	hsp90b1 GP96 tra1
-0.28069	Q6NZU0;A0A2R8RIN4;A0A2R8PXE6	Q6NZU0	Heat shock protein 4 (Heat shock protein 4b)	hspa4b hspa4
-0.463412	X1WBR5	X1WBR5	Heat shock protein 4-like	hspa4l
-0.559186	A0A0R4IMF8;Q6NYR4;A0A2R8Q860;A0A2R8QEN9;Q90473;Q1LY29;Q6PGX4;Q6PH56;B0UXS6;B0UXR9;B0S610;A0A0R4IJ78;A5PMG2;Q1LY27	A0A0R4IMF8;Q6NYR4;A0A2R8Q860;A0A2R8QEN9;Q90473	Heat shock cognate 71 kDa protein	hspa8
-0.414419	Q803B0	Q803B0	Heat shock 60 protein 1 (Heat shock 60kD protein 1 (Chaperonin)) (Hspd1 protein)	hspd1
-0.526272	F6NVJ1;Q6IQI7;F1QDM6	F6NVJ1;Q6IQI7;F1QDM6	Heat shock 10 protein 1	hspe1
only	F1QSY7	F1QSY7	Isoleucyl-tRNA synthetase	iars
-0.319487	E7F4R9	E7F4R9	Isocitrate dehydrogenase 2 (NADP+), mitochondrial	idh2
only	A0A2R8Q3P9;A0A0R4IIU3;A0A0R4IUT7	A0A2R8Q3P9;A0A0R4IIU3;A0A0R4IUT7	IQ motif and Sec7 domain 3a	iqsec3a
only	F8W4M8;F1QUV8;F1QTT3;A0A2R8QDB8	F8W4M8;F1QUV8	Junction plakoglobin b (Fragment)	jupb si:ch73-362f1.1
only	F8W5Z2;F8W2P8;F1QXN4;G1K2I1;Q6IQX0	F8W5Z2;F8W2P8;F1QXN4;G1K2I1;Q6IQX0	Lysine-specific demethylase 5B-B (Fragment)	kdm5bb
-0.73823	F1R5A9	F1R5A9	L1 cell adhesion molecule, paralog b (Fragment)	l1camb nadl1.1
only	F1REL9;F1QEB6;A0A2R8QMV5	F1REL9;F1QEB6;A0A2R8QMV5	Laminin, beta 1b	lamb1b
-0.407459	B3DFN3	B3DFN3	Lamin B2	lmnb2
-0.770516	F1QBR7	F1QBR7	Uncharacterized protein	LOC100007608
only	A0A2R8RWK0;E9QI77;Q7ZU42	A0A2R8RWK0;E9QI77;Q7ZU42	Uncharacterized protein	LOC110438478
only	F5H8N4	F5H8N4	Leucine-rich pentatricopeptide repeat-containing	lrpprc
only	Q6NSN1	Q6NSN1	Protein LSM12 homolog B	lsm12b zgc:85812
-0.404817	A0A140LH51;A0A140LGY7	A0A140LH51;A0A140LGY7	Microtubule-associated protein 1Aa	map1aa
only	B8JLF5	B8JLF5	MAP6 domain-containing 1	map6d1 si:ch73-60l17.2
-0.592323	A7MC00;A0A0R4IQR0	A7MC00;A0A0R4IQR0	Microtubule-associated protein, RP/EB family, member 2 (Zgc:171788 protein)	mapre2 zgc:171788
-0.394668	Q4V903;B0S584;Q6P020;B0S585;A0A0J9YJI1	Q4V903;B0S584;Q6P020;B0S585	Microtubule-associated protein, RP/EB family, member 3a (Zgc:114065)	mapre3a zgc:114065
-0.64638	F1QTW8;Q800H6	F1QTW8;Q800H6	Matrin 3-like 1.1 (Fragment)	matr3l1.1
-0.369741	A2BIN5	A2BIN5	Methylcrotonoyl-CoA carboxylase 2 (beta)	mccc2
-0.504005	A0A2R8QLB3;F1QEY2;A8KBL7	A0A2R8QLB3;F1QEY2;A8KBL7	Methyltransferase-like protein 2-A	mettl2a
-0.370946	Q1LUK1	Q1LUK1	MICOS complex subunit MIC13	micos13 mic13 qil1 si:dkey-78l4.14
only	Q6DH28	Q6DH28	MOB family member 4, phocein (MOB1, Mps One Binder kinase activator-like 3 (Yeast))	mob4 mobkl3
only	F1QHK9;A0A2R8QR85	F1QHK9;A0A2R8QR85	Myotubularin-related protein 7a	mtmr7a
-0.693822	Q6WFZ4	Q6WFZ4	Metaxin 2 (Mtx2 protein)	mtx2
only	B0V3S9;B0V3S8;F1QRQ0	B0V3S9;B0V3S8;F1QRQ0	Myelin expression factor 2	myef2
-0.566959	E9QB41;Q5XJ62;A0A2R8QJ29;F1QWU4;A0A2R8QES8;A0A2R8RYI8;E9QC87;A0A2R8QAG2	E9QB41;Q5XJ62;A0A2R8QJ29;F1QWU4;A0A2R8QES8;A0A2R8RYI8;E9QC87;A0A2R8QAG2	Myosin, light chain 6, alkali, smooth muscle and non-muscle	myl6
-0.73297	A0A0R4IXQ5;A0A0R4IW90;Q1LXI2;F1QYX4;A0A2R8RZK3;A0A2R8QSJ9;F8W4K6	A0A0R4IXQ5;A0A0R4IW90;Q1LXI2;F1QYX4;A0A2R8RZK3;A0A2R8QSJ9;F8W4K6	Myosin VAa	myo5aa
only	E9QB27;F1QRV6	E9QB27;F1QRV6	Nucleosome assembly protein 1-like 4b (Fragment)	nap1l4b
-0.439449	Q6PC22;A0A2R8RPC7	Q6PC22	NADH dehydrogenase [ubiquinone] 1 alpha subcomplex subunit 8	ndufa8
only	A8E5B7	A8E5B7	NADH dehydrogenase (Ubiquinone) 1 beta subcomplex 5 (NADH:ubiquinone oxidoreductase subunit B5)	ndufb5
-0.370648	B0R1B8;A0A0R4IZ96	B0R1B8;A0A0R4IZ96	Neurofilament, light polypeptide b	neflb nefl
only	F1R818;Q4VBV9	F1R818;Q4VBV9	Omega-amidase NIT2	nit2
-1.39987	Q7SXL4	Q7SXL4	Nucleoside diphosphate kinase (EC 2.7.4.6)	nme2b.2 ndpkz2
-0.554097	F1Q6S1	F1Q6S1	Aminopeptidase-like 1	npepl1
only	F1R833	F1R833	Nebulin-related-anchoring protein	nrap
-0.28122	Q5TYT1;F1R8X6;A0A2R8QR59	Q5TYT1;F1R8X6	Neuronal cell adhesion molecule a	nrcama nrcam si:dkey-240a12.1
only	E9QIQ3;A0A2R8QTE7	E9QIQ3;A0A2R8QTE7	Nucleoporin 62-like	nup62l
-0.408782	A0A2R9YJM4;E7FD14;E9QIQ6	A0A2R9YJM4;E7FD14;E9QIQ6	Protein kinase C and casein kinase substrate in neurons 1a	pacsin1a
-0.648556	A0A2R8QGW1;F1QFL8;F1QG37;A0A2R8PX95;F1RCY9;B3DGB1;I6LD65;F1QXC1;A0A0G2L924;E7F3Q3;A0A0R4IEF6;A0A0R4IQQ5;A0A2R8RI00;A0A2R8QMJ0;A0A0R4IJ28;A0A2R8RZH1;A0A2R8QEC1;A0A2R8QMH2;A0A2R8RQZ3;B3DGN6	A0A2R8QGW1;F1QFL8;F1QG37;A0A2R8PX95;F1RCY9;B3DGB1;I6LD65;F1QXC1;A0A0G2L924;E7F3Q3;A0A0R4IEF6;A0A0R4IQQ5;A0A2R8RI00;A0A2R8QMJ0;A0A0R4IJ28;A0A2R8RZH1;A0A2R8QEC1;A0A2R8QMH2;A0A2R8RQZ3;B3DGN6	Protocadherin 2 gamma 28	pcdh2g17
-0.619955	F1QCH5	F1QCH5	Proprotein convertase subtilisin/kexin type 1 inhibitor,-like	pcsk1nl
-0.648673	A0A0R4IGN3;A0A0R4IBZ3	A0A0R4IGN3	Protein disulfide-isomerase (EC 5.3.4.1) (Fragment)	pdia3
only	F1RCP0	F1RCP0	Phosphatidylinositol 4-kinase, catalytic, alpha a	pi4kaa
only	A0A0R4ILR6	A0A0R4ILR6	PITP-less RdgB-like protein	plrdgb
-0.627125	F1QQQ6	F1QQQ6	Pyridoxamine 5'-phosphate oxidase	pnpo
only	F1R8A3;Q05AL2	F1R8A3;Q05AL2	Protein phosphatase 1H	ppm1h
only	Q7ZV37	Q7ZV37	Protein phosphatase methylesterase 1 (PME-1) (EC 3.1.1.-)	ppme1
only	F1QI59;A0A0R4IA80	F1QI59;A0A0R4IA80	Serine/threonine-protein phosphatase (EC 3.1.3.16)	ppp1cb
only	A0A0R4IGJ6;A0A2R8QNW3;A0A2R8QSX2	A0A0R4IGJ6;A0A2R8QNW3	Protein phosphatase 1, regulatory subunit 9Bb	ppp1r9bb
-0.673985	Q66HZ0;E9QG20	Q66HZ0;E9QG20	Protein phosphatase 3 (formerly 2B), regulatory s1ubunit B, alpha isoform, b (Zgc:92169)	ppp3r1b zgc:92169
-0.971199	Q6P0I2	Q6P0I2	Proteasome subunit alpha type (EC 3.4.25.1)	psma8 zgc:77139
only	B0R028;A0A2R8PYA0	B0R028;A0A2R8PYA0	Proteasome subunit beta (EC 3.4.25.1)	psmb5 psmb5-001
only	F1QZA5	F1QZA5	Proteasome 26S subunit, non-ATPase 6	psmd6
only	Q7ZYX7;A0A2R8Q5H4	Q7ZYX7;A0A2R8Q5H4	Proteasome (Prosome, macropain) 26S subunit, non-ATPase, 7 (Mov34 homolog) (Proteasome 26S subunit, non-ATPase 7) (Psmd7 protein)	psmd7
-1.00656	A0A2R8RL72;F1QHT8;X1WH84	A0A2R8RL72;F1QHT8;X1WH84	Uncharacterized protein	ptprnb
-0.779062	A0A0R4I9N0	A0A0R4I9N0	Purine-rich element-binding protein Ab	purab
-1.91887	Q9I8V0;Q7ZT36	Q9I8V0	Parvalbumin-2 (Parvalbumin beta)	pvalb2 pvalb pvalbl
-0.756048	A9JTF3;A0A2R8PWN6;Q6P104	A9JTF3;A0A2R8PWN6;Q6P104	QKI, KH domain-containing, RNA-binding 2 (Zgc:65890 protein)	qki2 zgc:65890
-0.615732	P79735	P79735	GTP-binding nuclear protein Ran (GTPase Ran) (Ras-related nuclear protein)	ran
only	F1R684	F1R684	RAP2C, member of RAS oncogene family	rap2c
only	Q6IQ97;A0A1D5NSQ1	Q6IQ97	RNA-binding protein 4.1 (RNA-binding motif protein 4.1)	rbm4.1 rbm4
-0.948166	F1Q7F8	F1Q7F8	RNA-binding motif protein 4.2	rbm4.2
-0.458049	Q6NXC1	Q6NXC1	RNA-binding motif protein 4.3 (Zgc:56141)	rbm4.3 zgc:56141
-0.775349	A0A2R8RSR9;A0A2R8Q170;A0A140LH42;A0A2R8Q021	A0A2R8RSR9;A0A2R8Q170;A0A140LH42;A0A2R8Q021	Rabphilin 3A homolog (mouse), b	rph3ab
-0.93292	A0A2R8Q8M5;Q6PC69	A0A2R8Q8M5;Q6PC69	Ribosomal protein	rpl10a
only	Q6Q415	Q6Q415	60S ribosomal protein L36	rpl36
-0.609895	Q6PBJ9	Q6PBJ9	Ribosomal protein, large P2	rplp2
-1.07132	Q1LV81	Q1LV81	Scaffold attachment factor B	safb
only	F1QT63	F1QT63	SAP domain-containing ribonucleoprotein	sarnp
-0.428114	A0JMK6;F8W4K5	A0JMK6;F8W4K5	Secretogranin II (chromogranin C), b (Zgc:153925) (Zgc:153925 protein)	scg2b zgc:153925
only	A2BIR7	A2BIR7	Stromal cell-derived factor 2-like 1	sdf2l1
only	F1R7Z2;F1R501	F1R7Z2;F1R501	Sema domain, immunoglobulin domain (Ig), transmembrane domain (TM) and short cytoplasmic domain, (semaphorin) 4Ab (Fragment)	sema4ab si:dkey-78d16.2
-0.740808	A0JMF4;A0A0R4IN26	A0JMF4;A0A0R4IN26	Septin 15 (Septin 7b)	sept15 sept7b
-0.611962	A2BGU8;I3ISI2;I3ISV7;E7FGH0	A2BGU8	Neuronal-specific septin-3	sept3 si:dkey-48a12.1 zgc:110051
-0.577219	F8W5J3;F1QMC3;F8W5Z6;F8W5G2	F8W5J3;F1QMC3;F8W5Z6;F8W5G2	Septin 7b	sept7b
-1.03379	A0A2R8Q0C3;A2CEP5;Q802U5;A0A2R8QJ46;A0A2R8QMQ9;A0A0R4IPQ0;A2CEP2;A0A2R8QR36;A2CEP3	A0A2R8Q0C3;A2CEP5;Q802U5;A0A2R8QJ46;A0A2R8QMQ9;A0A0R4IPQ0;A2CEP2;A0A2R8QR36;A2CEP3	SH3-domain GRB2-like endophilin B2b	sh3glb2b
-0.28322	F8W238;A3KH15	F8W238;A3KH15	Si:ch211-113g11.6	si:ch211-113g11.6
only	Q1LVJ0	Q1LVJ0	Transporter	si:ch211-132b12.2
-1.04736	A0A140LGB8;A0A2R8QKE2;A0A2R8Q5X2;A0A2R8QQ34	A0A140LGB8	Si:ch211-272n13.7 (Fragment)	si:ch211-272n13.7
-0.906192	X1WBT0	X1WBT0	Si:dkey-105h12.2	si:dkey-105h12.2
-0.793722	A0A2R8QLX7;A0A2R8QKY7;E7FEE9;F1R9M0;E9QEN2	A0A2R8QLX7;A0A2R8QKY7;E7FEE9	Si:dkey-178k16.1	si:dkey-178k16.1
only	Q1LX26;A3KNR2	Q1LX26;A3KNR2	Si:dkey-238c7.16	si:dkey-238c7.16
-0.360967	B8A615	B8A615	Si:dkey-33c12.3	si:dkey-33c12.3
-3.87863	F1R9V3;R4GEU2	F1R9V3	Si:dkey-4p15.3	si:dkey-4p15.3
only	Q5TZA4	Q5TZA4	Si:dkeyp-55f12.3	si:dkeyp-55f12.3
-0.465131	F1QSI9;F1Q7L6	F1QSI9;F1Q7L6	Solute carrier family 3 (amino acid transporter heavy chain), member 2a	slc3a2a
only	F1QEZ3;Q5U3I2	F1QEZ3;Q5U3I2	Probable RNA polymerase II nuclear localization protein SLC7A6OS	slc7a6os
only	A2BIM6	A2BIM6	Small ArfGAP 1	smap1
-0.310627	F8W4C0;F1QXB0	F8W4C0;F1QXB0	Spectrin beta chain	sptbn2
only	A2BGE8	A2BGE8	Si:dkey-27p18.5 (Fragment)	sptbn4a si:dkey-27p18.5
-0.331625	Q6TGT9;A0A2R8Q2Y4;F8W2Y8	Q6TGT9;A0A2R8Q2Y4;F8W2Y8	Serine and arginine-rich-splicing factor 5a (Splicing factor, arginine/serine-rich 5)	srsf5a SFRS5 sfrs5 sfrs5a
only	B8A5I7	B8A5I7	Single-stranded DNA-binding protein 1	ssbp1
only	F1R839	F1R839	Synapse-associated protein 1	syap1
-0.439116	A0A2R8QIL9;E9QHF3;A0A2R8QHM1;A0A2R8QA90;A0A2R8RW07	A0A2R8QIL9;E9QHF3;A0A2R8QHM1;A0A2R8QA90;A0A2R8RW07	Synaptojanin 1	synj1
-0.488204	B8JL43;A0A0R4IHQ0;A0A2R8RRA6;Q6P3G0;E7FBJ1;X1WE71	B8JL43;A0A0R4IHQ0;A0A2R8RRA6;Q6P3G0	Serotransferrin	tfa
only	Q6GQM4	Q6GQM4	Threonine aldolase 1 (Zgc:91912)	tha1 zgc:91912
only	Q7SXQ1;Q7ZVY0;A0A2R8QPL1;E9QJJ0	Q7SXQ1;Q7ZVY0;A0A2R8QPL1;E9QJJ0	TIA1 cytotoxic granule-associated RNA-binding protein-like 1	tial1
only	E9QDI4;Q6P0T7;Q7ZZW4;E9QIW4;A0A1D5NS25;A0A1D5NSI6;E9QEG1;B7ZVL6;A0A1D5NSE8;A8WGA6	E9QDI4;Q6P0T7;Q7ZZW4;E9QIW4;A0A1D5NS25;A0A1D5NSI6;E9QEG1;B7ZVL6;A0A1D5NSE8;A8WGA6	Troponin T type 3b (skeletal, fast) (Fragment)	tnnt3b
only	F1Q983	F1Q983	Trophoblast glycoprotein b (Wnt-activated inhibitory factor 1c)	tpbgb
only	A0A1D5NSL6	A0A1D5NSL6	Tropomyosin alpha-1 chain (Fragment)	tpma
only	B0V332	B0V332	Transformer 2 beta homolog	tra2b
only	Q7SXD1	Q7SXD1	TraB domain-containing	trabd
-0.717569	E7FC32	E7FC32	Tubulin beta chain	tubb1 si:ch211-122i22.4
-0.394827	F1QKY8	F1QKY8	Tubulin beta chain	tubb2
only	Q6DKF4	Q6DKF4	Twf1b protein (Twinfilin actin-binding protein 1b) (Twinfilin, actin-binding protein, homolog 1b)	twf1b
only	F1RCY6	F1RCY6	UPF1, RNA helicase and ATPase	upf1
only	Q402B1	Q402B1	Uronyl 2-sulfotransferase	ust si:dkey-185l3.2 zUST
-0.442219	Q7SZZ5;Q6IQK3;A0A0R4IJN3	Q7SZZ5;Q6IQK3;A0A0R4IJN3	Vesicle-associated membrane protein 2	vamp2
-1.28667	A0A0R4IBS4	A0A0R4IBS4	Vesicle amine transport 1-like (Fragment)	vat1l
-0.341386	Q7ZU99;A0A2R8QNF0;Q29RA2	Q7ZU99;A0A2R8QNF0	Transitional endoplasmic reticulum ATPase (TER ATPase) (EC 3.6.4.6) (Protein CDC48) (Valosin-containing protein) (VCP)	vcp cdc48 si:ch211-113n10.2
only	E7FE58;A0A286YB35	E7FE58;A0A286YB35	WD repeat domain 59	wdr59
only	F8W4U4	F8W4U4	Xin actin-binding repeat-containing 2a	xirp2a
-0.93321	Q1LWM3;A0A0R4I9C1;Q6TGS6;Q1LWM0;Q1LWM1;Q1LWM2	Q1LWM3;A0A0R4I9C1;Q6TGS6	Tyrosine--tRNA ligase (EC 6.1.1.1) (Tyrosyl-tRNA synthetase) (Fragment)	yars
-0.952719	E7FCF7;F6NXU9	E7FCF7;F6NXU9	Zinc finger homeobox 4	zfhx4
-0.464552	F1RAK1	F1RAK1	Kinesin-like protein	zgc:103670
-1.05507	F1RAR8;F1Q6K5;Q24JV9;Q6NY73	F1RAR8;F1Q6K5;Q24JV9;Q6NY73	Zgc:112492	zgc:112492
-0.980597	A0A2R8PZF8;A0A2R8QPP7;Q1RLQ4;A0A2R8Q6F5	A0A2R8PZF8;A0A2R8QPP7;Q1RLQ4	Zgc:136929	zgc:136929
-0.236551	Q7SZP4;F1QK59;A0A2R8PYZ9;CON__P07744;CON__Q7RTS7;B3DI58;CON__Q32MB2;CON__P50446;CON__P48668;CON__P04259;CON__P02538;CON__P13647;CON__Q01546;CON__Q3TTY5;A9JRG7;A0A0R4IIU9	Q7SZP4	Zgc:65851	zgc:65851
-0.469102	Q6PE34	Q6PE34	Tubulin beta chain	zgc:65894

## Sheet: Table S12
CHRONIC					ACUTE
18°C vs 26°C_Decreased at 18°C					18°C vs 26°C_Decreased at 18°C
PANTHER Pathways	Counts	Fold Enrich.	raw P value	FDR	PANTHER Pathways	Counts	Fold Enrich.	raw P-value	FDR
Parkinson disease	5	6.75	0.00109	0.0579	Cortocotropin releasing factor receptor signaling pathway (P04380)	4	15.17	1.90E-04	2.77E-03
Heterotrimeric G-protein signaling pathway-Gi alpha and Gs alpha mediated pathway	5	3.07	0.0255	0.186	Oxytocin receptor mediated signaling pathway (P04391)	6	14.74	5.26E-06	8.41E-04
Ionotropic glutamate receptor pathway	4	7.98	0.00194	0.062	Nicotine pharmacodynamics pathway (P06587)	3	11.63	2.60E-03	2.45E-02
FGF signaling pathway	4	3.85	0.0221	0.177	Thyrotropin-releasing hormone receptor signaling pathway (P04394)	5	11.18	1.14E-04	2.61E-03
EGF receptor signaling pathway	4	3.4	0.0325	0.217	Enkephalin release (P05913)	3	10.46	3.45E-03	2.91E-02
ATP synthesis	3	58.97	4.27e-05	0.00342	Muscarinic acetylcholine receptor 1 and 3 signaling pathway (P00042)	5	10.02	1.86E-04	2.97E-03
Alpha adrenergic receptor signaling pathway	3	15.29	0.0013	0.052	Muscarinic acetylcholine receptor 2 and 4 signaling pathway (P00043)	4	8.41	1.56E-03	1.56E-02
FAS signaling pathway	3	8.97	0.00534	0.107	Histamine H1 receptor mediated signaling pathway (P04385)	3	9.87	4.03E-03	3.23E-02
Dopamine receptor mediated signaling pathway	3	5.58	0.0183	0.163	Alzheimer disease-amyloid secretase pathway (P00003)	4	8.41	1.56E-03	1.67E-02
Cytoskeletal regulation by Rho GTPase	3	4.21	0.0368	0.227	5HT2 type receptor mediated signaling pathway (P04374)	6	12.92	1.07E-05	5.70E-04
5HT1 type receptor mediated signaling pathway	3	6.77	0.0112	0.119	5HT1 type receptor mediated signaling pathway (P04373)	4	12.03	4.37E-04	5.38E-03
5HT4 type receptor mediated signaling pathway	3	8.78	0.00565	0.1	5HT4 type receptor mediated signaling pathway (P04376)	4	15.86	1.62E-04	2.88E-03
Beta1 adrenergic receptor signaling pathway	3	6.66	0.0116	0.109	Beta1 adrenergic receptor signaling pathway (P04377)	5	15.30	2.80E-05	8.96E-04
Beta2 adrenergic receptor signaling pathway	3	6.66	0.0116	0.116	Beta2 adrenergic receptor signaling pathway (P04378)	5	15.30	2.80E-05	1.12E-03
Beta3 adrenergic receptor signaling pathway	3	9.6	0.00447	0.119	Beta3 adrenergic receptor signaling pathway (P04379)	4	18.36	9.58E-05	2.56E-03
Metabotropic glutamate receptor group II pathway	3	6.77	0.0112	0.127	Metabotropic glutamate receptor group II pathway (P00040)	4	11.07	5.88E-04	6.72E-03
Metabotropic glutamate receptor group III pathway	3	4.49	0.0315	0.219	Metabotropic glutamate receptor group III pathway (P00039)	4	6.91	3.10E-03	2.76E-02
Opioid prodynorphin pathway	3	8.97	0.00534	0.122	Opioid prodynorphin pathway (P05916)	4	16.22	1.49E-04	2.99E-03
Opioid proenkephalin pathway	3	8.6	0.00597	0.0955	Opioid proenkephalin pathway (P05915)	5	18.96	1.07E-05	8.55E-04
Opioid proopiomelanocortin pathway	3	8.42	0.0063	0.0916	Opioid proopiomelanocortin pathway (P05917)	4	14.84	2.06E-04	2.74E-03
18°C vs 26°C_Increased at 18°C					18°C vs 26°C_Increased at 18°C
PANTHER Pathways	Counts	Fold Enrich.	raw P value	FDR	PANTHER Pathways	Counts	Fold Enrich.	raw P value	FDR
CCKR signaling map	3	5.11	0.0218	3.49	Ubiquitin proteasome pathway (P00060)	6	12.31	1.49E-05	2.39E-03
Integrin signalling pathway	3	4.47	0.0306	1.63
34°C vs 26°C_Decreased at 34°C					34°C vs 26°C_Decreased at 34°C
PANTHER Pathways	Counts	Fold Enrich.	raw P value	FDR
Mannose metabolism (P02752)	3	29.13	3.36E-04	8.97E-03
Angiotensin II-stimulated signaling through G proteins and beta-arrestin (P05911)	5	7.55	7.73E-04	1.77E-02
Cytoskeletal regulation by Rho GTPase (P00016)	8	5.55	1.59E-04	6.35E-03
Metabotropic glutamate receptor group II pathway (P00040)	5	5.40	3.08E-03	3.79E-02
Ionotropic glutamate receptor pathway (P00037)	6	5.37	1.24E-03	1.98E-02
FGF signaling pathway (P00021)	11	5.05	2.19E-05	1.75E-03
Parkinson disease (P00049)	8	4.94	3.31E-04	1.06E-02
Metabotropic glutamate receptor group III pathway (P00039)	7	4.71	1.01E-03	1.80E-02
EGF receptor signaling pathway (P00018)	11	4.50	5.86E-05	3.13E-03
Ras Pathway (P04393)	6	4.34	3.39E-03	3.87E-02
Huntington disease (P00029)	9	3.27	2.34E-03	3.12E-02
Integrin signalling pathway (P00034)	11	3.20	9.60E-04	1.92E-02
Angiogenesis (P00005)	10	3.05	2.25E-03	3.27E-02
34°C vs 26°C_Increased at 34°C					34°C vs 26°C_Increased at 34°C
PANTHER Pathways	Counts	Fold Enrich.	raw P value	FDR	PANTHER Pathways	Counts	Fold Enrich.	raw P value	FDR
Integrin signalling pathway	5	7.87	0.000482	0.0385	ATP synthesis (P02721)	3	53.39	5.73E-05	9.17E-03
Inflammation mediated by chemokine and cytokine signaling pathway	5	6.04	0.00154	0.0821
Wnt signaling pathway	4	4.37	0.0138	0.277
Cytoskeletal regulation by Rho GTPase	3	10.8	0.00296	0.118
Nicotinic acetylcholine receptor signaling pathway	3	8.47	0.00574	0.184
Cadherin signaling pathway	3	7.15	0.00904	0.207
Huntington disease	3	5.75	0.016	0.285

## Sheet: Table S13
CHRONIC					ACUTE
DAVID_18°C vs 26°C_ Decreased at 18°C					DAVID_18°C vs 26°C_ Decreased at 18°C
KEGG PATHWAY					KEGG PATHWAY
Term	Count	PValue	Genes	Fold Enrich.	Term	Count	PValue	Genes	Fold Enrich.
Proteasome	7	0.00406002	PSMB7, PSMB6, PSMC1A, PSMC2, PSMB2, PSMD7, PSMA6B	4.52026	Cardiac muscle contraction	8	0.000148171	ATP1A1B, COX6B1, CACNA1C, TPMA, CACNG8B, UQCRFS1, TPM1, ATP1A3A	6.72264
Biosynthesis of antibiotics	15	0.00533812	HSD17B10, LDHA, TPI1B, ALDOAA, DLDH, ACO1, AKR1A1B, CBSB, ENO1A, SDHA, GOT1, NME3, GFPT1, HADH, OAT	2.28646	Oxidative phosphorylation	8	0.00146341	NDUFS6, NDUFA2, NDUFB8, COX6B1, ATP6V1H, UQCRFS1, NDUFA1, ATP6V1D	4.60981
Biosynthesis of amino acids	7	0.0310038	TPI1B, GLULA, GOT1, ALDOAA, ACO1, CBSB, ENO1A	2.92488	Ribosome	6	0.0232168	RPL18, RPS29, RPL18A, RPL22, RPS15A, RPS27.2	3.61216
Cysteine and methionine metabolism	5	0.0335912	LDHA, GOT1, CBSB, MTAP, SMS	4.03595	Adrenergic signaling in cardiomyocytes	7	0.0257692	ATP1A1B, PPP1CC, CACNA1C, TPMA, CACNG8B, TPM1, ATP1A3A	3.01979
Gluconeogenesis	6	0.052677	LDHA, TPI1B, ALDOAA, DLDH, AKR1A1B, ENO1A	2.91915	Spliceosome	6	0.0225585	ACIN1A, SRSF1A, SRSF1B, PHF5A, HNRNPUA, RBMX	3.63932
Oocyte meiosis	9	0.0347103	YWHABL, PPP3CB, ADCY1A, YWHAG1, PPP2R5EB, PPP2R5EA, SMC3, PPP1CAB, RBX1	2.36776	mRNA surveillance pathway	5	0.0219829	ACIN1A, GSPT1, NUDT21, PPP1CC, PNN	4.58362
mRNA surveillance pathway	8	0.0111548	EIF4A3, HBS1L, PABPC1A, DDX39B, PPP2R5EB, PPP2R5EA, CPSF1, PPP1CAB	3.22876
Spliceosome	8	0.0782017	EIF4A3, LSM6, EFTUD2, DDX39B, SNRPB2, U2AF1, SNRNP70, SF3B4	2.13632
CLUSTERING					CLUSTERING
Term	Count	PValue	Genes	Fold Enrich.	Term	Count	PValue	Genes	Fold Enrich.
Annotation Cluster 1 Enrichment Score: 2.1					Annotation Cluster 1 Enrichment Score: 2.6
TPR repeat	5	0.00687963	OGT.1, HUG, STIP1, SGTA, TOMM34	6.56133	Respiratory chain	4	0.000713431	NDUFS6, NDUFA2, NDUFB8, UQCRFS1	22.4421
Tetratricopeptide repeat-containing domain	8	0.0127763	ZC3H7B, OGT.1, HUG, PPID, STIP1, SGTA, TOMM34, AIP	3.2022	Electron transport	4	0.00419076	NDUFS6, NDUFA2, NDUFB8, UQCRFS1	12.2412
TPR	7	0.0179215	ZC3H7B, OGT.1, HUG, PPID, STIP1, SGTA, TOMM34	3.35432	mitochondrial respiratory chain complex I	3	0.0132946	NDUFS6, NDUFA2, NDUFB8	16.8416
Tetratricopeptide-like helical	10	0.0304724	ZC3H7B, OGT.1, HUG, PPID, PRPF39, STIP1, SGTA, IFT140, TOMM34, AIP	2.30726	Annotation Cluster 2 Enrichment Score: 1.6
Annotation Cluster 2 Enrichment Score: 2.05					Ribosome	6	0.0232168	RPL18, RPS29, RPL18A, RPL22, RPS15A, RPS27.2	3.61216
Prefoldin	4	0.00208244	PFDN1, PFDN6, VBP1, KRT4	15.0961	structural constituent of ribosome	6	0.0258926	RPL18, RPS29, RPL18A, RPL22, RPS15A, RPS27.2	3.57668
prefoldin complex	3	0.0088503	PFDN1, PFDN6, VBP1	20.2234	translation	7	0.0487847	RPL18, RPS29, RPL18A, RPL22, RPS15A, EEF1DB, RPS27.2	2.63836
protein folding	7	0.0381093	ERP44, PFDN1, PPIFB, PFDN6, PPID, VBP1, AIP	2.81723
Annotation Cluster 3 Enrichment Score: 2.05
nucleosome assembly	8	0.00383593	ZGC:153405, HISTH1L, NAP1L1, SETB, H1FX, ZGC:163061, ZGC:110216, SI:CH211-103N10.5	3.9992
chromosome	7	0.0443412	ZGC:153405, HISTH1L, H1FX, ZGC:163061, ZGC:110216, SI:CH211-103N10.5, SMC3	2.71585
Annotation Cluster 4 Enrichment Score: 1.875
proteasome complex	7	0.000511573	PSMB7, PSMB6, PSMC1A, PSMC2, PSMB2, PSMD7, PSMA6B	6.8637
Hydrolase	30	0.00351394	SI:CH73-12O23.1, GNPDA2, NIT2, CEL.1, SI:DKEY-21E2.3, ATP2B1B, PSMA6B, LONP1, PSMB7, PSMB6, DHX37, PGAM5, PSMB2, PPP3CB, ABHD11, ACYP1, DHX9, SI:DKEY-21E2.16, DNPEP, PPP1CAB, EIF4A3, PPM1BB, PLCG1, PPM1BA, PTPRNB, ATP8A2, CTSD, UBLCP1, CAPN1A, CTSH	1.7703
endopeptidase activity	5	0.00850777	PSMB7, PSMB6, PSMB2, SI:DKEY-21C19.3, PSMA6B	6.15148
Threonine protease	4	0.00898299	PSMB7, PSMB6, PSMB2, PSMA6B	9.18587
Proteasome, subunit alpha/beta	4	0.0125841	PSMB7, PSMB6, PSMB2, PSMA6B	8.12865
proteasome core complex	4	0.0145344	PSMB7, PSMB6, PSMB2, PSMA6B	7.70415
threonine-type endopeptidase activity	4	0.0151657	PSMB7, PSMB6, PSMB2, PSMA6B	7.57105
proteolysis involved in cellular protein catabolic process	5	0.0315207	PSMB7, PSMB6, PSMB2, CTSH, PSMA6B	4.16583
Proteasome B-type subunit	3	0.0317409	PSMB7, PSMB6, PSMB2	10.5672
Proteasome, beta-type subunit, conserved site	3	0.0401103	PSMB7, PSMB6, PSMB2	9.32404
Annotation Cluster 5 Enrichment Score: 1.6
RRM	12	0.00253148	MATR3L1.1, EIF4BA, EIF3G, RBM4.2, HUG, PABPC1A, EIF4BB, SNRPB2, SYNCRIP, SNRNP70, SF3B4, TIA1L	2.95013
RNA recognition motif domain	13	0.0026969	MATR3L1.1, EIF4BA, EIF3G, RBM4.2, HUG, EIF4BB, PABPC1A, SNRPB2, U2AF1, SYNCRIP, SNRNP70, SF3B4, TIA1L	2.78085
Nucleotide-binding, alpha-beta plait	13	0.00785296	MATR3L1.1, EIF4BA, EIF3G, RBM4.2, HUG, EIF4BB, PABPC1A, SNRPB2, U2AF1, SYNCRIP, SNRNP70, SF3B4, TIA1L	2.42711
Annotation Cluster 6 Enrichment Score: 1.55
EF-hand-like domain	14	0.00839523	MYLPFA, SRI, CALUA, NIN, CALB2A, CALB1, CALB2B, PLCG1, CAPNS1A, MYLZ3, DMD, CAPNS1B, CAPN1A, S100A10B	2.30438
EF-Hand 1, calcium-binding site	11	0.0101371	SRI, MYLPFA, CALUA, PLCG1, CAPNS1A, CALB2A, CAPNS1B, CAPN1A, CALB1, S100A10B, CALB2B	2.60627
EF-hand domain	12	0.0137004	SRI, MYLPFA, CALUA, NIN, CAPNS1A, MYLZ3, CALB2A, CAPNS1B, CAPN1A, CALB1, S100A10B, CALB2B	2.35701
DAVID_18°C vs 26°C_ Increased at 18°C					DAVID_18°C vs 26°C_ Increased at 18°C
KEGG PATHWAY					KEGG PATHWAY
Term	Count	PValue	Genes	Fold Enrich.	Term	Count	PValue	Genes	Fold Enrich.
Ribosome	10	0.000502689	RPS8B, MRPL12, RPS19, RPS16, RPS15, RPL10, RPL4, RPL10A, RPLP2L, RPS3	4.22419	Carbon metabolism	6	0.0290856	DLST, ACO2, IDH2, PKMA, HK1, MDH1AA	3.41368
Pentose phosphate pathway	4	0.0163312	G6PD, ALDOAB, PFKMB, PGM1	7.30376	Biosynthesis of antibiotics	9	0.0147563	DLST, PGM3, THA1, ACO2, IDH2, PKMA, HK1, OAT, MDH1AA	2.74706
Glycolysis / Gluconeogenesis	6	0.00865043	ALDOAB, PFKMB, PGM1, ENO2, ENO3, DLAT	4.6524	Proteasome	5	0.00683497	PSME1, PSMD11B, PSMC1B, PSMD6, PSMD7	6.46531
Biosynthesis of amino acids	6	0.0160454	IDH3G, ALDOAB, OTC, PFKMB, ENO2, ENO3	3.99559	Citrate cycle (TCA cycle)	4	0.0103869	DLST, ACO2, IDH2, MDH1AA	8.62041
Biosynthesis of antibiotics	13	0.000673222	SDHB, DBT, IDH3G, G6PD, ALDOAB, OTC, PFKMB, PGM1, ENO2, ENO3, DLAT, FH, GLDC	3.15817
Citrate cycle (TCA cycle)	4	0.0193329	SDHB, IDH3G, DLAT, FH	6.86111	CLUSTERING
Proteasome	5	0.015148	PSMB4, PSMD13, PSMD12, PSMC3, PSMD6	5.14583	Term	Count	PValue	Genes	Fold Enrich.
CLUSTERING					Annotation Cluster 1 Enrichment Score: 5.76
Term	Count	PValue	Genes	Fold Enrich.	Vitellinogen, beta-sheet shell	5	3.92314e-07	VTG4, VTG1, VTG2, VTG7, VTG5	70.7879
Annotation Cluster 1 Enrichment Score: 3.6					Lipid transport protein, beta-sheet shell	5	2.6988e-06	VTG4, VTG1, VTG2, VTG7, VTG5	47.1919
Ribosome	10	0.000503	RPS8B, MRPL12, RPS19, RPS16, RPS15, RPL10, RPL4, RPL10A, RPLP2L, RPS3	4.22419	Annotation Cluster 2 Enrichment Score: 2.69
cytosolic small ribosomal subunit	5	0.000809	RPS8B, RPS19, RPS16, RPS15, RPS3	11.7709	proteasome complex	5	0.00107304	PSME1, PSMD11B, PSMC1B, PSMD6, PSMD7	10.9726
cytosolic large ribosomal subunit	4	0.0221086	RPL10, RPL4, RPL10A, RPLP2L	6.62658	Annotation Cluster 3 Enrichment Score: 2.62
Annotation Cluster 2 Enrichment Score: 2					RNA recognition motif domain	9	0.00157353	ZGC:56304, CIRBPA, HNRNPABA, RBM4.1, TIAL1, TRA2B, U2AF1, HNRNPD, MYEF2	4.12691
Intermediate filament	4	0.0156978	PRPH, KRT18, KRT5, INAB	7.57138	Nucleotide-binding, alpha-beta plait	9	0.00363816	ZGC:56304, CIRBPA, HNRNPABA, RBM4.1, TIAL1, TRA2B, U2AF1, HNRNPD, MYEF2	3.60193
Annotation Cluster 3 Enrichment Score: 1.9					RRM	8	0.00240439	ZGC:56304, CIRBPA, HNRNPABA, RBM4.1, TIAL1, TRA2B, HNRNPD, MYEF2	4.31482
UBA	4	0.0049908	RAD23B, HUWE1, MARK4A, USP5	11.3883	Annotation Cluster 4 Enrichment Score: 1.93
Ubiquitin-associated/translation elongation factor EF1B, N-terminal, eukaryote	4	0.0117707	RAD23B, HUWE1, MARK4A, USP5	8.41621	metal ion-binding site:Iron (heme proximal ligand)	3	0.00325398	SI:CH211-5K11.8, BA2, BA1	32.448
UBA-like	4	0.0305785	RAD23B, HUWE1, USP5, HERC2	5.86584	metal ion-binding site:Iron (heme distal ligand)	3	0.00325398	SI:CH211-5K11.8, BA2, BA1	32.448
Annotation Cluster 4 Enrichment Score: 1.88					hemoglobin complex	3	0.00940834	SI:CH211-5K11.8, BA2, BA1	20.1164
Biosynthesis of antibiotics	13	0.000673	SDHB, DBT, IDH3G, G6PD, ALDOAB, OTC, PFKMB, PGM1, ENO2, ENO3, DLAT, FH, GLDC	3.15817	Oxygen transport	3	0.0159903	SI:CH211-5K11.8, BA2, BA1	15.3565
glycolytic process	4	0.00764878	ALDOAB, PFKMB, ENO2, ENO3	9.79442	Globin	3	0.0171953	SI:CH211-5K11.8, BA2, BA1	14.7731
Glycolysis /Carbohydrate metabolism	6	0.00865043	ALDOAB, PFKMB, PGM1, ENO2, ENO3, DLAT	4.6524	Globin-like	3	0.0171953	SI:CH211-5K11.8, BA2, BA1	14.7731
Biosynthesis of amino acids	6	0.0160454	IDH3G, ALDOAB, OTC, PFKMB, ENO2, ENO3	3.99559	Globin, structural domain	3	0.0186514	SI:CH211-5K11.8, BA2, BA1	14.1576
magnesium ion binding	5	0.0271331	IDH3G, PGM1, ENO2, ENO3, ADPRH	4.3793
Annotation Cluster 5 Enrichment Score: 1.87
Proteasome	5	0.00189095	PSMB4, PSMD13, PSMD12, PSMC3, PSMD6	9.46423
proteasome complex	5	0.00322968	PSMB4, PSMD13, PSMD12, PSMC3, PSMD6	8.13262
Annotation Cluster 6 Enrichment Score: 1.73
Transit peptide	6	0.00465478	SDHB, IDH3G, SIRT5, ALDH4A1, RTN4IP1, FH	5.52506
Tricarboxylic acid cycle	3	0.00911959	SDHB, IDH3G, FH	20.4427
Oxidoreductase	10	0.0104884	SDHB, IDH3G, G6PD, YWHABL, CYP2V1, FDXR, ALDH4A1, QSOX2, ACADL, GLYR1	2.77002
oxidation-reduction process	15	0.0126192	SQRDL, KCNH6B, CYP2V1, FDXR, DLAT, ACADL, GLDC, SDHB, G6PD, IDH3G, YWHABL, UQCRH, ALDH4A1, GLYR1, RTN4IP1	2.08688
Citrate cycle (TCA cycle)	4	0.0193329	SDHB, IDH3G, DLAT, FH	6.86111
Mitochondrion	8	0.0247797	SDHB, IDH3G, UQCRH, FDXR, SIRT5, ALDH4A1, RTN4IP1, FH	2.80037
tricarboxylic acid cycle	3	0.031248	SDHB, IDH3G, FH	10.7126
transit peptide:Mitochondrion	4	0.0318077	SDHB, ALDH4A1, RTN4IP1, FH	5.48479
Annotation Cluster 7 Enrichment Score: 1.72
Cytoskeleton	9	0.00173404	FSD1, PAFAH1B1B, ACTB1, MAP2, TUBA8L, SI:DKEY-77A20.5, LCP1, TUBA8L2, TUBA8L3	4.07045
Alpha tubulin	3	0.00762264	TUBA8L, TUBA8L2, TUBA8L3	22.3353
microtubule-based process	4	0.010326	DYNLL1, TUBA8L, TUBA8L2, TUBA8L3	8.78986
structural constituent of cytoskeleton	4	0.0172888	SI:DKEY-178K16.1, TUBA8L, TUBA8L2, TUBA8L3	7.27637
GTPase activity	6	0.0216312	TUFM, GNA11A, ATL1, TUBA8L, TUBA8L2, TUBA8L3	3.75865
Tubulin/FtsZ, 2-layer sandwich domain	3	0.0291036	TUBA8L, TUBA8L2, TUBA8L3	11.1677
Tubulin	3	0.0312226	TUBA8L, TUBA8L2, TUBA8L3	10.754
Tubulin, C-terminal	3	0.0312226	TUBA8L, TUBA8L2, TUBA8L3	10.754
Tubulin/FtsZ, C-terminal	3	0.0312226	TUBA8L, TUBA8L2, TUBA8L3	10.754
Tubulin, conserved site	3	0.0312226	TUBA8L, TUBA8L2, TUBA8L3	10.754
Tubulin/FtsZ, GTPase domain	3	0.0334007	TUBA8L, TUBA8L2, TUBA8L3	10.37

## Sheet: Table S14
CHRONIC					ACUTE
David_34°C vs 26°C_ Decreased at 34°C					David_34°C vs 26°C_ Decreased at 34°C
KEGG_PATHWAY					KEGG_PATHWAY
Term	Count	PValue	Genes	Fold Enrich.	Term	Count	PValue	Genes	Fold Enrich.
Proteasome	5	0.0407642	PSMB7, PSMC1A, PSMB3, PSMA3, PSMD7	3.8	Ribosome	9	0.0051	RPL18, RPL18A, RPS14, RPL3, RPS12, RPS15A, RPLP2L, RPS21, RPS27.2	3.33048
Oxidative phosphorylation	8	0.0480642	SDHB, NDUFS5, NDUFS4, NDUFB9, ATP6V1E1B, ZGC:86599, UQCRC2A, ATP6V1F	2.39	PPAR signaling pathway	5	0.046	ACSL3B, FABP7A, ACSL4B, UBB, CPT1AA	3.64611
CLUSTERING					CLUSTERING
Term	Count	PValue	Genes	Fold Enrich.	Term	Count	PValue	Genes	Fold Enrich.
Annotation Cluster 1 Enrichment Score: 2.88	14	0.000120648	MATR3L1.1, HNRNPH1L, SYNJ1, HNRNPA0L, SYNCRIP, ELAVL3, SF3B4, NCL, HNRPDL, SRSF5B, EIF3G, EIF4BB, U2AF1, SNRNP70	3.6908	Annotation Cluster 1 Enrichment Score: 3.76
RNA recognition motif domain	15	0.000127961	MATR3L1.1, HNRNPH1L, SYNJ1, HNRNPA0L, SYNCRIP, ELAVL3, SF3B4, NCL, HNRPDL, SRSF5B, EIF3G, EIF4BB, U2AF1, SNRNP70, RPS24	3.45139	Histone H5	5	0.000135697	SI:CH73-368J24.12, SI:CH211-113A14.18, HISTH1L, H1FX, SI:CH211-103N10.5	18.5157
Nucleotide-binding, alpha-beta plait	25	0.345052	HNRNPH1L, POLR2I, SYNJ1, SYNCRIP, SF3B4, DPF1, SRSF5B, EIF3G, DHX37, SI:CH211-152F22.4, U2AF1, SNRNP70, DHX9, MATR3L1.1, HNRNPA0L, KLF12A, ELAVL3, NCL, ZFR, ZNF526, HNRPDL, EIF4BB, SNRPC, XRN2, CPSF1	1.13975	Histone H1/H5	5	0.000222873	SI:CH73-368J24.12, SI:CH211-113A14.18, HISTH1L, H1FX, SI:CH211-103N10.5	16.3792
Annotation Cluster 2 Enrichment Score: 2.70	17	0.0004088	CALUA, HPCAL4, PVALB6, PVALB5, SI:DKEY-110K5.6, CRP, NID1B, ANXA4, ATP2B1B, SCGN, NCALDA, NCALDB, F2, NRP1A, CELSR1B, S100A10B, LCP1	2.81518	Annotation Cluster 2 Enrichment Score: 3.33
Calcium	5	0.000426854	NCALDA, SCGN, CALUA, NCALDB, LCP1	13.1008	Chromosome	10	0.000526747	HIST1H4L, SI:DKEY-261M9.6, SI:CH73-368J24.12, SI:CH211-113A14.18, HISTH1L, H2AFY2, H1FX, BANF1, SI:CH211-103N10.5, H2AFVB	4.33626
calcium-binding region:2	12	0.000683596	SRI, NCALDA, SCGN, CALUA, NCALDB, CAPNS1A, PVALB6, HPCAL4, PVALB5, SI:DKEY-110K5.6, LCP1, S100A10B	3.50401	nucleosome	9	0.000579343	HIST1H4L, SI:DKEY-261M9.6, SI:CH73-368J24.12, SI:CH211-113A14.18, HISTH1L, H2AFY2, H1FX, SI:CH211-103N10.5, H2AFVB	4.79596
EF-Hand 1, calcium-binding site	5	0.000786217	NCALDA, SCGN, CALUA, NCALDB, LCP1	11.2292	Annotation Cluster 3 Enrichment Score: 2.73
calcium-binding region:1	13	0.000957658	SRI, CALUA, HPCAL4, PVALB6, SI:DKEY-110K5.6, PVALB5, EFHD2, SCGN, NCALDA, NCALDB, CAPNS1A, S100A10B, LCP1	3.14688	ribosome	9	0.000915813	RPL18, RPL18A, RPS14, RPL3, RPS12, RPS15A, RPLP2L, RPS21, RPS27.2	4.47031
EF-hand domain	5	0.00102886	NCALDA, SCGN, CALUA, NCALDB, LCP1	10.4806	structural constituent of ribosome	9	0.00504627	RPL18, RPL18A, RPS14, RPL3, RPS12, RPS15A, RPLP2L, RPS21, RPS27.2	3.4042
domain:EF-hand 2	5	0.00102886	NCALDA, SCGN, CALUA, NCALDB, LCP1	10.4806	Ribosomal protein	8	0.000490142	RPL18A, RPS14, RPL3, RPS12, RPS15A, RPLP2L, RPS21, RPS27.2	5.76257
domain:EF-hand 1	14	0.0014358	SRI, CALUA, PVALB6, HPCAL4, SI:DKEY-110K5.6, PVALB5, EFHD2, SCGN, NCALDA, NCALDB, CAPNS1A, DMD, S100A10B, LCP1	2.83996	Annotation Cluster 4 Enrichment Score: 2.71
EF-hand-like domain	4	0.00284102	NCALDA, SCGN, CALUA, NCALDB	13.2387	anion transport	4	0.00540821	VDAC2, VDAC3, SLC4A10A, VDAC1	11.0459
EF-hand 3	3	0.0140877	NCALDA, SCGN, NCALDB	15.7209	Porin, eukaryotic type	3	0.000804652	VDAC2, VDAC3, VDAC1	63.879
calcium-binding region:3	19	0.0361102	SRI, CALUA, LRP1AA, HPCAL4, PVALB6, PVALB5, SI:DKEY-110K5.6, NID1B, ANXA4, EFHD2, SCGN, NCALDA, NCALDB, CAPNS1A, SYT1B, F2, CELSR1B, S100A10B, LCP1	1.66813	regulation of anion transport	3	0.00104459	VDAC2, VDAC3, VDAC1	55.92
calcium ion binding	4	0.0891062	NCALDA, CALUA, NCALDB, HPCAL4	3.64828	voltage-gated anion channel activity	3	0.0014944	VDAC2, VDAC3, VDAC1	48.1127
Annotation Cluster 3 Enrichment Score: 1.94	9	0.00137694	ISPD, TXNDC5, GDAP1, PRDX2, PDIA4, SH3BGRL3, GPX1A, GLRX, MARS	4.21616	Porin domain	3	0.00275162	VDAC2, VDAC3, VDAC1	36.5023
Thioredoxin-like fold	5	0.0185509	TXNDC5, PRDX2, PDIA4, SH3BGRL3, GLRX	4.91173	Annotation Cluster 5 Enrichment Score: 2.40
cell redox homeostasis	3	0.140425	TXNDC5, PRDX2, PDIA4	4.54299	Prefoldin beta-like	3	0.00133073	PFDN2, PFDN1, PFDN6	51.1032
Annotation Cluster 4 Enrichment Score: 1.59	11	0.000698369	HNRPDL, DHX9, RPS28, LSM6, RPS12, SNRPC, ELAVL3, SNRNP70, MRPL46, RPS24, RPS7	3.76775	prefoldin complex	3	0.00405283	PFDN2, PFDN1, PFDN6	30.1746
intracellular ribonucleoprotein complex	10	0.00166317	HNRPDL, RPS28, LSM6, RPS12, SNRPC, ELAVL3, SNRNP70, MRPL46, RPS24, RPS7	3.68591	Prefoldin	3	0.0112976	PFDN2, PFDN1, PFDN6	18.2511
Ribonucleoprotein	5	0.00217478	RPS28, RPS12, ZGC:114188, RPS24, RPS7	9.01375	Annotation Cluster 6 Enrichment Score: 1.42
cytosolic small ribosomal subunit	6	0.0877256	RPS28, RPS12, ZGC:114188, MRPL46, RPS24, RPS7	2.5372	Threonine protease	3	0.0304394	PSMB3, PSMA3, PSMB2	10.8949
ribosome	10	0.0878773	RPS28, EIF3G, HBS1L, EIF4BB, RPS12, ZGC:114188, EIF1B, RPS24, RPS7, MARS	1.87709	Proteasome, subunit alpha/beta	3	0.0368166	PSMB3, PSMA3, PSMB2	9.82754
translation	5	0.100344	RPS28, RPS12, MRPL46, RPS24, RPS7	2.83297	threonine-type endopeptidase activity	3	0.0409583	PSMB3, PSMA3, PSMB2	9.25244
Ribosomal protein	6	0.247851	RPS28, RPS12, ZGC:114188, MRPL46, RPS24, RPS7	1.77415	proteasome core complex	3	0.0465663	PSMB3, PSMA3, PSMB2	8.62132
Annotation Cluster 5 Enrichment Score: 1.56	7	0.0150362	PFDN1, GRPEL1, TXNDC5, PPID, PPIAA, VBP1, PDIA4	3.49648
protein folding	5	0.0197831	TXNDC5, PPID, PPIAA, PGAM1B, PDIA4	4.82204
isomerase activity	4	0.06889	PPID, PPIAA, PGAM1B, PDIA4	4.21895
Annotation Cluster 6 Enrichment Score: 1.56	10	0.000927794	SEC23A, BC2, SLC7A6OS, AP1G1, TOM1L2, TIMM10, AP3S1, VPS26BL, AP4S1	4.00924
Protein transport	10	0.00578737	SCAMP1, SEC23A, BC2, SLC7A6OS, AP1G1, TIMM10, EXOC4, AP3S1, VPS26BL, AP4S1	3.03818
protein transport	5	0.0135038	AP1G1, TIMM10, AP3S1, VPS26BL, AP4S1	5.40401
protein transporter activity	17	0.341047	SEC23A, BC2, SLC7A6OS, AP1G1, TIMM10, AP3S1, AP4S1, KCTD4, ATP2B1B, ATP6V1F, SDHB, TFA, CYGB1, TOM1L2, SLC4A8, VPS26BL	1.20153
Transport	19	0.623344	SEC23A, BC2, SLC7A6OS, AP1G1, TIMM10, AP3S1, ABCC12, AP4S1, KCTD4, ATP2B1B, ATP6V1F, SI:DKEY-30J16.3, SDHB, TFA, CYGB1, SLC4A8, VPS26BL, CLVS2, SLC12A7A	0.999887
Annotation Cluster 7 Enrichment Score: 1.46	8	0.00196592	PPP3CCB, PPM1BB, PGAM5, PPM1BA, PTPRNB, PPP3CB, UBLCP1, PPP1CAB	4.51795
phosphoprotein phosphatase activity	3	0.0273116	PPP3CCB, PPP3CB, PPP1CAB	11.4911
Serine/threonine-specific protein phosphatase/bis(5-nucleosyl)-tetraphosphatase	3	0.0952161	PPP3CCB, PPP3CB, PPP1CAB	5.74555
Metallophosphoesterase domain	5	0.3996	PPP3CCB, PPP3CB, YWHAG1, PPP2R5EB, PPP1CAB	1.54815
Annotation Cluster 8 Enrichment Score: 1.4	5	0.00784329	PSMB7, PSMC1A, PSMB3, PSMA3, PSMD7	6.34796
Proteasome	5	0.00829732	PSMB7, PSMC1A, PSMB3, PSMA3, PSMD7	6.22768
proteasome complex	3	0.0471506	PSMB7, PSMB3, PSMA3	8.56974
Threonine protease	3	0.0596765	PSMB7, PSMB3, PSMA3	7.51341
Proteasome, subunit alpha/beta	3	0.0620683	PSMB7, PSMB3, PSMA3	7.33977
proteasome core complex	3	0.0636665	PSMB7, PSMB3, PSMA3	7.23306
threonine-type endopeptidase activity	4	0.0717388	PSMB7, PSMB3, PSMA3, CTSH	4.13619
proteolysis involved in cellular protein catabolic process	3	0.132585	PSMB7, PSMB3, PSMA3	4.70149
Annotation Cluster 9 Enrichment Score: 1.33	3	0.0368261	NDUFS5, NDUFS4, NDUFB9	9.78636
mitochondrial respiratory chain complex I	8	0.0480642	SDHB, NDUFS5, NDUFS4, NDUFB9, ATP6V1E1B, ZGC:86599, UQCRC2A, ATP6V1F	2.38857
Oxidative phosphorylation	3	0.0582939	NDUFS5, NDUFS4, NDUFB9	7.61755
Ubiquinone
Annotation Cluster 10 Enrichment Score: 1.19	4	0.0288685	PPM1BB, PPM1J, PPM1BA, UBLCP1	5.97014
protein serine/threonine phosphatase activity	5	0.0423845	PPM1BB, PPM1BA, PTPRNB, UBLCP1, PPP1CAB	3.80877
Protein phosphatase	3	0.0441324	PPM1BB, PPM1J, PPM1BA	8.87948
Protein phosphatase 2C	3	0.0550719	PPM1BB, PPM1J, PPM1BA	7.83648
PP2Cc	3	0.0596765	PPM1BB, PPM1J, PPM1BA	7.51341
Protein phosphatase 2C (PP2C)-like	4	0.404521	PPM1BB, PPM1J, PPM1BA, PTPRNB	1.73355
Annotation Cluster 11 Enrichment Score: 1.187	3	0.0480056	SEPT3, ZGC:63587, SEPT7A	8.17619
septin	8	0.0631446	SEPT3, ZGC:63587, ATL1, TUBB5, SEPT7A, ARL16, GMPPAB, TUBA8L2	2.27578
Annotation Cluster 12 Enrichment Score: 1.16	16	0.0311483	HADHAA, GLUD1B, GMPR2, AIFM2, AKR1A1B, CBR1L, FDXR, PRDX2, GPD1L, SDHB, IDH3G, MICAL2A, CAT, CYP8B1, GPX1A, GLYR1	1.81371
oxidoreductase activity	14	0.242645	HADHAA, GLUD1B, GMPR2, AKR1A1B, FDXR, PRDX2, GPD1L, SDHB, IDH3G, MICAL2A, CAT, CYP8B1, GPX1A, GLYR1	1.33956
Annotation Cluster 13 Enrichment Score: 1.09	3	0.0702408	HNRPDL, ELAVL3, SNRNP70	6.85579
Viral nucleoprotein	3	0.0742452	HNRPDL, ELAVL3, SNRNP70	6.62947
viral nucleocapsid	3	0.0871089	HNRPDL, ELAVL3, SNRNP70	6.04452
David_34°C vs 26°C_ Increased at 34°C
KEGG_PATHWAY
Term	Count	PValue	Genes	Fold Enrich.
Carbon metabolism	6	0.0118289	TPI1B, TKTA, ESD, ENO3, GOT2B, GOT2A	4.27593
Biosynthesis of amino acids	5	0.0139889	TPI1B, TKTA, ENO3, GOT2B, GOT2A	5.24012
CLUSTERING
Term	Count	PValue	Genes	Fold Enrich.
Annotation Cluster 1 Enrichment Score: 3.74
Nucleotide-binding	26	2.7665e-05	TUFM, HSP90AB1, MYHC4, ADRBK2, IARS2, ACTR1, MYO18AB, GSK3AB, PRKAA1, HSPA5, HSPA9, HSPA4A, ABCA4A, EIF4A3, ATP2A3, RARS, UBA2, RRAS2, EIF4A2, REM2, ACTA1A, CCT8, FGFR1B, RHEB, KIF19, MYH10	2.53849
ATP-binding	22	5.94115e-05	MYHC4, HSP90AB1, HSPA4A, ADRBK2, ABCA4A, IARS2, EIF4A3, ACTR1, MYO18AB, GSK3AB, ATP2A3, RARS, UBA2, EIF4A2, CCT8, ACTA1A, FGFR1B, KIF19, PRKAA1, HSPA5, MYH10, HSPA9	2.70263	David_34°C vs 26°C_ Increased at 34°C
Annotation Cluster 2 Enrichment Score: 2.56					KEGG_PATHWAY
Vitellinogen, beta-sheet shell	3	0.00146916	VTG4, VTG7, VTG5	50.5372	Term	Count	PValue	Genes	Fold Enrich.
Vitellinogen, open beta-sheet, subdomain 2	3	0.00284421	VTG4, VTG7, VTG5	36.7543	Protein processing in endoplasmic reticulum	10	0.00343932	HSP90AB1, HSP90B1, VCP, PDIA3, HSP90AA1.2, HSPA4L, PDIA6, HSPA5, CALR, HSPA8	3.21095
Vitellinogen, open beta-sheet, subdomain 1	3	0.00284421	VTG4, VTG7, VTG5	36.7543	Biosynthesis of antibiotics	9	0.0438304	DLST, THA1, ACO2, AMPD2B, IDH2, ECHS1, GOT2B, NME2B.2, HADHB	2.24491
Vitellinogen, open beta-sheet	3	0.00284421	VTG4, VTG7, VTG5	36.7543	Valine, leucine and isoleucine degradation	5	0.0114168	MCCC2, ALDH6A1, HIBADHB, ECHS1, HADHB	5.5883
lipid transport	5	0.00315423	OSBP, VTG4, ABCA4A, VTG7, VTG5	8.19341	2-Oxocarboxylic acid metabolism	3	0.0406182	ACO2, IDH2, GOT2B	9.17657
Vitellinogen, beta-sheet N-terminal	3	0.00339657	VTG4, VTG7, VTG5	33.6915	CLUSTERING
Vitellinogen, superhelical	3	0.00339657	VTG4, VTG7, VTG5	33.6915	Term	Count	PValue	Genes	Fold Enrich.
Annotation Cluster 3 Enrichment Score: 2.28					Annotation Cluster 1 Enrichment Score: 5.26
Stress response	4	0.00277303	HSP90AB1, HSPA4A, HSPA5, HSPA9	14.1494	RNA recognition motif domain	14	2.20979e-06	MATR3L1.1, HNRNPA0B, RBM4.3, RBM4.2, RBM4.1, TRA2B, HNRNPA1A, SYNJ1, MYEF2, SRSF5A, HNRNPABA, SAFB, TIAL1, HNRNPD	5.3879
Heat shock protein 70, conserved site	3	0.00605735	HSPA4A, HSPA5, HSPA9	25.2686	Nucleotide-binding, alpha-beta plait	14	9.70804e-06	MATR3L1.1, HNRNPA0B, RBM4.3, RBM4.2, RBM4.1, TRA2B, HNRNPA1A, SYNJ1, MYEF2, SRSF5A, HNRNPABA, SAFB, TIAL1, HNRNPD	4.70252
Heat shock protein 70 family	3	0.00850773	HSPA4A, HSPA5, HSPA9	21.2788	RRM	13	7.45213e-06	SRSF5A, MATR3L1.1, HNRNPABA, HNRNPA0B, RBM4.3, RBM4.2, RBM4.1, TIAL1, SAFB, TRA2B, HNRNPA1A, HNRNPD, MYEF2	5.16643
Annotation Cluster 4 Enrichment Score: 2.27					Annotation Cluster 2 Enrichment Score: 3.03
Type II keratin	3	0.000794727	KRT5, KRT8, KRT4	67.3829	GroEL-like apical domain	4	0.000232526	CCT7, CCT8, HSPD1, CCT3	31.686
Intermediate filament protein, conserved site	4	0.00318108	GFAP, KRT5, KRT8, KRT4	13.4766	GroEL-like equatorial domain	4	0.000232526	CCT7, CCT8, HSPD1, CCT3	31.686
structural molecule activity	5	0.0388658	GFAP, KRT5, CLTCB, KRT8, KRT4	3.89992	Chaperonin Cpn60/TCP-1	4	0.000299952	CCT7, CCT8, HSPD1, CCT3	29.2486
Annotation Cluster 5 Enrichment Score: 1.85					Chaperonin TCP-1, conserved site	3	0.00293296	CCT7, CCT8, CCT3	35.6468
Actin-binding	7	0.000282434	MYHC4, SYNE2B, SPTBN5, MYO18AB, CAPZA1B, FLNA, MYH10	7.7879	TCP-1-like chaperonin intermediate domain	3	0.00374498	CCT7, CCT8, CCT3	31.686
Myosin head, motor domain	4	0.00989902	MYHC4, MYO15AA, MYO18AB, MYH10	8.98439	Chaperone tailless complex polypeptide 1 (TCP-1)	3	0.00374498	CCT7, CCT8, CCT3	31.686
Myosin-like IQ motif-containing domain	3	0.0156345	MYHC4, MYO18AB, MYH10	15.5499	Annotation Cluster 3 Enrichment Score: 2.45
myosin complex	4	0.0163222	MYHC4, MYO15AA, MYO18AB, MYH10	7.43304	Heat shock protein Hsp90, conserved site	3	0.00064614	HSP90AB1, HSP90B1, HSP90AA1.2	71.2935
motor activity	4	0.0177665	MYHC4, MYO15AA, MYO18AB, MYH10	7.20337	Heat shock protein Hsp90, N-terminal	3	0.00106946	HSP90AB1, HSP90B1, HSP90AA1.2	57.0348
Myosin tail	3	0.0192522	MYHC4, MYO18AB, MYH10	13.9413	heat shock protein, HSP90/HTPG types	3	0.00214498	HSP90AB1, HSP90B1, HSP90AA1.2	38.1556
Motor protein	4	0.0243054	MYHC4, MYO18AB, KIF19, MYH10	6.41661	HATPase_c	3	0.00843884	HSP90AB1, HSP90B1, HSP90AA1.2	21.0937
Annotation Cluster 6 Enrichment Score: 1.76					response to stress	3	0.0179757	HSP90AB1, HSP90B1, HSP90AA1.2	14.3569
Actin-binding	7	0.000282434	MYHC4, SYNE2B, SPTBN5, MYO18AB, CAPZA1B, FLNA, MYH10	7.7879	Histidine kinase-like ATPase, ATP-binding domain	3	0.0279647	HSP90AB1, HSP90B1, HSP90AA1.2	11.407
Actinin-type, actin-binding, conserved site	3	0.0192522	SYNE2B, SPTBN5, FLNA	13.9413	Annotation Cluster 4 Enrichment Score: 1.83
Calponin homology domain	3	0.168309	SYNE2B, SPTBN5, FLNA	4.04297	cell-cell adherens junction	4	0.00547812	CADM2A, CADM3, JUPB, CADM1B	11.0443
					Neurexin/syndecan/glycophorin C	3	0.0149606	CADM2A, CADM3, CADM1B	15.843
					cell recognition	3	0.0348614	CADM2A, CADM3, CADM1B	10.103
					Annotation Cluster 5 Enrichment Score: 1.70
					Intermediate filament protein, conserved site	4	0.00841889	NEFLB, ZGC:65851, LMNB2, SI:DKEY-33C12.3	9.5058
					Intermediate filament	4	0.0174589	NEFLB, ZGC:65851, LMNB2, SI:DKEY-33C12.3	7.27382
					Annotation Cluster 6 Enrichment Score: 1.68
					microtubule-based process	4	0.0087835	ZGC:65894, DYNLL1, TUBB1, TUBB2	9.32583
					Beta tubulin	3	0.00564309	ZGC:65894, TUBB1, TUBB2	25.9249
					Beta tubulin, autoregulation binding site	3	0.00564309	ZGC:65894, TUBB1, TUBB2	25.9249
					Tubulin/FtsZ, 2-layer sandwich domain	3	0.0300896	ZGC:65894, TUBB1, TUBB2	10.9682
					SM00865:SM00865	3	0.0320817	ZGC:65894, TUBB1, TUBB2	10.5468
					Tubulin, C-terminal	3	0.0322765	ZGC:65894, TUBB1, TUBB2	10.562
					Tubulin/FtsZ, C-terminal	3	0.0322765	ZGC:65894, TUBB1, TUBB2	10.562
					Tubulin/FtsZ, GTPase domain	3	0.0345239	ZGC:65894, TUBB1, TUBB2	10.1848

## Sheet: Table S15
18°Cvs26°C_Decreased at 18°C
CHRONIC		ACUTE
GOTerm	GOGroups	GOTerm	GOGroups
Rho guanyl-nucleotide exchange factor activity	Group0	protein phosphatase binding	Group0
hydro-lyase activity	Group1	mRNA surveillance pathway	Group1
electron transfer activity	Group2	Spliceosome	Group2
disulfide oxidoreductase activity	Group2
		Cardiac muscle contraction	Group3
proton-transporting ATP synthase activity, rotational mechanism	Group3
ATP synthesis coupled proton transport	Group3	Ribosome	Group4
purine ribonucleoside triphosphate biosynthetic process	Group3
		organ growth	Group5
syntaxin binding	Group4	bone development	Group5
synaptic vesicle cycle	Group4
cytoskeleton-dependent cytokinesis	Group4	Oxidative phosphorylation	Group6
vesicle-mediated transport in synapse	Group4	regulation of generation of precursor metabolites and energy	Group6
modulation of chemical synaptic transmission	Group4
synaptic vesicle exocytosis	Group4	synaptic vesicle localization	Group7
neuronal ion channel clustering	Group4	synaptic vesicle transport	Group7
		establishment of synaptic vesicle localization	Group7
18°Cvs26°C_Increased at 18°C		ACUTE
CRONIC		GOTerm	GOGroups
GOTerm	GOGroups	positive regulation of protein polymerization	Group0
negative regulation of translation	Group0
		generation of precursor metabolites and energy	Group1
regulation of innate immune response	Group1
		regulation of synapse structure or activity	Group2
regulation of mRNA splicing, via spliceosome	Group2
		actin filament binding	Group3
		Citrate cycle (TCA cycle)	Group4
		Proteasome	Group5
		oxidoreductase activity, acting on NAD(P)H	Group6
		response to axon injury	Group7
		neuron projection regeneration	Group7
		axon regeneration	Group7
		regulation of plasma lipoprotein particle levels	Group8
		lipid localization	Group8
		cellular response to estrogen stimulus	Group8
		plasma lipoprotein particle organization	Group8
		protein-containing complex remodeling	Group8
		protein-lipid complex subunit organization	Group8
		lipid transport	Group8
		response to estradiol	Group8
		plasma lipoprotein particle remodeling	Group8
		plasma lipoprotein particle assembly	Group8
		cellular lipid catabolic process	Group8
		regulation of lipid transport	Group8
		protein-lipid complex remodeling	Group8
		protein-lipid complex assembly	Group8
		lipid transporter activity	Group8
		regulation of steroid metabolic process	Group8
		triglyceride-rich lipoprotein particle remodeling	Group8
		high-density lipoprotein particle assembly	Group8
		steroid esterification	Group8
		positive regulation of steroid metabolic process	Group8
		neutral lipid catabolic process	Group8
		glycerolipid catabolic process	Group8
		positive regulation of lipid biosynthetic process	Group8
		phosphatidylcholine-sterol O-acyltransferase activity	Group8
		regulation of sterol transport	Group8
		phosphatidylcholine-sterol O-acyltransferase activator activity	Group8
		regulation of cholesterol esterification	Group8
		cholesterol transport	Group8
		very-low-density lipoprotein particle remodeling	Group8
		sterol esterification	Group8
		acylglycerol catabolic process	Group8
		positive regulation of cholesterol esterification	Group8
		regulation of cholesterol transport	Group8
		phospholipid efflux	Group8
		cholesterol transporter activity	Group8
		triglyceride catabolic process	Group8
		cholesterol efflux	Group8
		cholesterol esterification	Group8
		reverse cholesterol transport	Group8

## Sheet: Table S16
34°Cvs26°C_Decreased at 34°C
CHRONIC		ACUTE
GOTerm	GOGroups	GOTerm	GOGroups
Rho guanyl-nucleotide exchange factor activity	Group0	cellular protein-containing complex assembly	Group0
modulation of chemical synaptic transmission	Group1	Ribosome	Group1
synapse organization	Group2
		Ferroptosis	Group2
Fructose and mannose metabolism	Group3
		vesicle organization	Group3
Proteasome	Group4
		protein phosphatase binding	Group4
PPAR signaling pathway	Group5
		positive regulation of supramolecular fiber organization	Group5
transferase activity, transferring alkyl or aryl (other than methyl) groups	Group6	actin nucleation	Group5
Oxidative phosphorylation	Group7	generation of precursor metabolites and energy	Group6
proton-transporting ATP synthase activity, rotational mechanism	Group7	NADPH regeneration	Group6
generation of precursor metabolites and energy	Group7
energy derivation by oxidation of organic compounds	Group7	nucleosome binding	Group7
electron transport chain	Group7	chromatin organization	Group7
electron transfer activity	Group7	chromatin DNA binding	Group7
disulfide oxidoreductase activity	Group7	chromatin assembly or disassembly	Group7
aerobic respiration	Group7	nucleosome organization	Group7
mitochondrial ATP synthesis coupled electron transport	Group7	regulation of DNA recombination	Group7
ATP synthesis coupled proton transport	Group7	nucleosome positioning	Group7
		chromosome condensation	Group7
		negative regulation of chromatin silencing	Group7
34°Cvs26°C_Increased at 34°C
CHRONIC		ACUTE
GOTerm	GOGroups	GOTerm	GOGroups
calcium-dependent phospholipid binding	Group0	regulation of mRNA metabolic process	Group0
protein binding, bridging	Group1	purine ribonucleoside triphosphate metabolic process	Group1
fin regeneration	Group2	supramolecular fiber organization	Group2
		actomyosin structure organization	Group2
		microtubule cytoskeleton organization	Group4
		protein-containing complex disassembly	Group4
		microtubule binding	Group4
		regulation of microtubule cytoskeleton organization	Group4
		regulation of protein depolymerization	Group4
		regulation of microtubule depolymerization	Group4
		Protein processing in endoplasmic reticulum	Group5
		'de novo' protein folding	Group5
		response to temperature stimulus	Group5
		chaperone-mediated protein folding	Group5
		cellular response to heat	Group5
		cellular response to topologically incorrect protein	Group5
		cellular response to unfolded protein	Group5
		Valine, leucine and isoleucine degradation	Group3
		branched-chain amino acid catabolic process	Group3
		alpha-amino acid catabolic process	Group3
